# Supplementary material for: Solvent-mediated precipitating synthesis and optical properties of polyhydrido Cu13 nanoclusters with four vertex-sharing tetrahedrons
Source: Chem Sci. 2022 Dec 20;14(4):994–1002. doi: 10.1039/d2sc06099j (PMC9890966; doi:10.1039/d2sc06099j)
Supplement: SC-014-D2SC06099J-s002 [file SC-014-D2SC06099J-s002.cif]

# Electronic Supplementary Material (ESI) for Chemical Science.
# This journal is © The Royal Society of Chemistry 2023

####################################################################### 
# 
# This file contains crystal structure data downloaded from the 
# Cambridge Structural Database (CSD) hosted by the Cambridge 
# Crystallographic Data Centre (CCDC).
# 
# Full information about CCDC data access policies and citation 
# guidelines are available at http://www.ccdc.cam.ac.uk/access/V1 
# 
# Audit and citation data items may have been added by the CCDC. 
# Please retain this information to preserve the provenance of 
# this file and to allow appropriate attribution of the data. 
# 
#######################################################################

data_lxz200803
_database_code_depnum_ccdc_archive 'CCDC 2170868'
loop_
_audit_author_name
_audit_author_address
'Xinzhang Lin'
;Dalian Institute of Chemical Physics, Chinese Academy of Sciences
China
;
_audit_update_record             
;
2022-05-05 deposited with the CCDC.	2022-12-19 downloaded from the CCDC.
;
_audit_creation_date             2021-12-06
_audit_creation_method           
;
Olex2 1.2
(compiled 2018.05.29 svn.r3508 for OlexSys, GUI svn.r5506)
;
_shelx_SHELXL_version_number     2014/7
_chemical_name_common            ?
_chemical_name_systematic        ?
_chemical_formula_moiety         '1(C144 H124 Cl3 Cu13 F3 P7 S3), 3(C6 H14)'
_chemical_formula_sum            'C162 H165 Cl3 Cu13 F3 P7 S3'
_chemical_formula_weight         3414.30
_chemical_melting_point          ?
loop_
_atom_type_symbol
_atom_type_description
_atom_type_scat_dispersion_real
_atom_type_scat_dispersion_imag
_atom_type_scat_source
C C 0.0181 0.0091 'International Tables Vol C Tables 4.2.6.8 and 6.1.1.4'
H H 0.0000 0.0000 'International Tables Vol C Tables 4.2.6.8 and 6.1.1.4'
Cl Cl 0.3639 0.7018 'International Tables Vol C Tables 4.2.6.8 and 6.1.1.4'
Cu Cu -1.9646 0.5888 'International Tables Vol C Tables 4.2.6.8 and 6.1.1.4'
F F 0.0727 0.0534 'International Tables Vol C Tables 4.2.6.8 and 6.1.1.4'
P P 0.2955 0.4335 'International Tables Vol C Tables 4.2.6.8 and 6.1.1.4'
S S 0.3331 0.5567 'International Tables Vol C Tables 4.2.6.8 and 6.1.1.4'

_shelx_space_group_comment       
;
The symmetry employed for this shelxl refinement is uniquely defined
by the following loop, which should always be used as a source of
symmetry information in preference to the above space-group names.
They are only intended as comments.
;
_space_group_crystal_system      trigonal
_space_group_IT_number           148
_space_group_name_H-M_alt        'R -3'
_space_group_name_Hall           '-R 3'
loop_
_space_group_symop_operation_xyz
'x, y, z'
'-y, x-y, z'
'-x+y, -x, z'
'x+2/3, y+1/3, z+1/3'
'-y+2/3, x-y+1/3, z+1/3'
'-x+y+2/3, -x+1/3, z+1/3'
'x+1/3, y+2/3, z+2/3'
'-y+1/3, x-y+2/3, z+2/3'
'-x+y+1/3, -x+2/3, z+2/3'
'-x, -y, -z'
'y, -x+y, -z'
'x-y, x, -z'
'-x+2/3, -y+1/3, -z+1/3'
'y+2/3, -x+y+1/3, -z+1/3'
'x-y+2/3, x+1/3, -z+1/3'
'-x+1/3, -y+2/3, -z+2/3'
'y+1/3, -x+y+2/3, -z+2/3'
'x-y+1/3, x+2/3, -z+2/3'

_cell_length_a                   28.5683(3)
_cell_length_b                   28.5683(3)
_cell_length_c                   32.4803(6)
_cell_angle_alpha                90
_cell_angle_beta                 90
_cell_angle_gamma                120
_cell_volume                     22957.2(6)
_cell_formula_units_Z            5.99994
_cell_measurement_reflns_used    9714
_cell_measurement_temperature    172.99
_cell_measurement_theta_max      68.25
_cell_measurement_theta_min      4.49
_shelx_estimated_absorpt_T_max   0.698
_shelx_estimated_absorpt_T_min   0.654
_exptl_absorpt_coefficient_mu    3.870
_exptl_absorpt_correction_T_max  0.7531
_exptl_absorpt_correction_T_min  0.5913
_exptl_absorpt_correction_type   none
_exptl_absorpt_process_details   
'SADABS-2016/2 (Bruker,2016/2) was used for absorption correction. wR2(int) was 0.0655 before and 0.0528 after correction. The Ratio of minimum to maximum transmission is 0.7852. The \l/2 correction factor is Not present.'
_exptl_absorpt_special_details   ?
_exptl_crystal_colour            'clear light orange'
_exptl_crystal_colour_lustre     clear
_exptl_crystal_colour_modifier   light
_exptl_crystal_colour_primary    orange
_exptl_crystal_density_diffrn    1.482
_exptl_crystal_density_meas      ?
_exptl_crystal_density_method    ?
_exptl_crystal_description       block
_exptl_crystal_F_000             10470
_exptl_crystal_size_max          0.12
_exptl_crystal_size_mid          0.11
_exptl_crystal_size_min          0.1
_exptl_transmission_factor_max   ?
_exptl_transmission_factor_min   ?
_diffrn_reflns_av_R_equivalents  0.0464
_diffrn_reflns_av_unetI/netI     0.0231
_diffrn_reflns_Laue_measured_fraction_full 0.999
_diffrn_reflns_Laue_measured_fraction_max 0.997
_diffrn_reflns_limit_h_max       34
_diffrn_reflns_limit_h_min       -34
_diffrn_reflns_limit_k_max       34
_diffrn_reflns_limit_k_min       -34
_diffrn_reflns_limit_l_max       39
_diffrn_reflns_limit_l_min       -39
_diffrn_reflns_number            67237
_diffrn_reflns_point_group_measured_fraction_full 0.999
_diffrn_reflns_point_group_measured_fraction_max 0.997
_diffrn_reflns_theta_full        67.679
_diffrn_reflns_theta_max         68.451
_diffrn_reflns_theta_min         2.245
_diffrn_ambient_temperature      172.99
_diffrn_detector_area_resol_mean ?
_diffrn_measured_fraction_theta_full 0.999
_diffrn_measured_fraction_theta_max 0.997
_diffrn_measurement_device_type  'Bruker APEX-II CCD'
_diffrn_measurement_method       '\f and \w scans'
_diffrn_radiation_type           CuK\a
_diffrn_radiation_wavelength     1.54178
_diffrn_source                   ?
_reflns_Friedel_coverage         0.000
_reflns_Friedel_fraction_full    .
_reflns_Friedel_fraction_max     .
_reflns_number_gt                8768
_reflns_number_total             9362
_reflns_special_details          
;
 Reflections were merged by SHELXL according to the crystal
 class for the calculation of statistics and refinement.
 
 _reflns_Friedel_fraction is defined as the number of unique
 Friedel pairs measured divided by the number that would be
 possible theoretically, ignoring centric projections and
 systematic absences.
;
_reflns_threshold_expression     'I > 2\s(I)'
_computing_cell_refinement       'SAINT V8.38A (?, 2016)'
_computing_data_collection       'SAINT V8.38A (?, 2016)'
_computing_data_reduction        'SAINT V8.38A (?, 2016)'
_computing_molecular_graphics    'Olex2 (Dolomanov et al., 2009)'
_computing_publication_material  'Olex2 (Dolomanov et al., 2009)'
_computing_structure_refinement  'ShelXL (Sheldrick, 2015)'
_computing_structure_solution    'ShelXT (Sheldrick, 2015)'
_refine_diff_density_max         1.701
_refine_diff_density_min         -1.444
_refine_diff_density_rms         0.085
_refine_ls_extinction_coef       .
_refine_ls_extinction_method     none
_refine_ls_goodness_of_fit_ref   1.039
_refine_ls_hydrogen_treatment    mixed
_refine_ls_matrix_type           full
_refine_ls_number_parameters     646
_refine_ls_number_reflns         9362
_refine_ls_number_restraints     276
_refine_ls_R_factor_all          0.0492
_refine_ls_R_factor_gt           0.0469
_refine_ls_restrained_S_all      1.100
_refine_ls_shift/su_max          0.004
_refine_ls_shift/su_mean         0.000
_refine_ls_structure_factor_coef Fsqd
_refine_ls_weighting_details     
'w=1/[\s^2^(Fo^2^)+(0.0693P)^2^+146.0820P] where P=(Fo^2^+2Fc^2^)/3'
_refine_ls_weighting_scheme      calc
_refine_ls_wR_factor_gt          0.1327
_refine_ls_wR_factor_ref         0.1347
_refine_special_details          ?
_olex2_refinement_description    
;
1. Fixed Uiso
 At 1.2 times of:
  All C(H) groups, All C(H,H) groups
 At 1.5 times of:
  All C(H,H,H) groups
2. Restrained distances
 C49-C50 = C50-C51 = C52-C51 = C52-C53 = C54-C53 = C49A-C50A = C50A-C51A =
 C52A-C51A = C52A-C53A = C54A-C53A
 1.54 with sigma of 0.01
 C52-C54 = C53-C51
 2.515 with sigma of 0.01
 C49A-C51A = C50A-C52A
 2.515 with sigma of 0.01
 C54A-C52A = C53A-C51A
 2.515 with sigma of 0.01
 C49-C51 = C50-C52
 2.515 with sigma of 0.01
3. Uiso/Uaniso restraints and constraints
C49 \\sim C49A \\sim C50 \\sim C50A \\sim C51 \\sim C51A \\sim C52 \\sim C52A
\\sim C53 \\sim C53A \\sim C54 \\sim C54A: within 2A with sigma of 0.01 and
sigma for terminal atoms of 0.02
Uanis(C49) \\sim Ueq, Uanis(C49A) \\sim Ueq, Uanis(C50) \\sim Ueq, Uanis(C51)
\\sim Ueq, Uanis(C52) \\sim Ueq, Uanis(C53) \\sim Ueq, Uanis(C53A) \\sim Ueq,
Uanis(C54) \\sim Ueq, Uanis(C52A) \\sim Ueq, Uanis(C51A) \\sim Ueq, Uanis(C50A)
\\sim Ueq, Uanis(C54A) \\sim Ueq: with sigma of 0.01 and sigma for terminal
atoms of 0.02
4. Rigid body (RIGU) restrains
 C49A, C50A, C51A, C52A, C53A, C54A
 with sigma for 1-2 distances of 0.001 and sigma for 1-3 distances of 0.002
 C49, C50, C51, C52, C53, C54
 with sigma for 1-2 distances of 0.001 and sigma for 1-3 distances of 0.002
5. Others
 Sof(C49A)=Sof(H49D)=Sof(H49E)=Sof(H49F)=Sof(C50A)=Sof(H50C)=Sof(H50D)=
 Sof(C51A)=Sof(H51C)=Sof(H51D)=Sof(C52A)=Sof(H52C)=Sof(H52D)=Sof(C53A)=
 Sof(H53C)=Sof(H53D)=Sof(C54A)=Sof(H54D)=Sof(H54E)=Sof(H54F)=1-FVAR(1)
 Sof(C49)=Sof(H49A)=Sof(H49B)=Sof(H49C)=Sof(C50)=Sof(H50A)=Sof(H50B)=Sof(C51)=
 Sof(H51A)=Sof(H51B)=Sof(C52)=Sof(H52A)=Sof(H52B)=Sof(C53)=Sof(H53A)=Sof(H53B)=
 Sof(C54)=Sof(H54A)=Sof(H54B)=Sof(H54C)=FVAR(1)
6.a Riding coordinates:
 C49(H49A,H49B,H49C)
6.b Secondary CH2 refined with riding coordinates:
 C50(H50A,H50B), C50A(H50C,H50D), C51(H51A,H51B), C51A(H51C,H51D), C52(H52A,
 H52B), C52A(H52C,H52D), C53(H53A,H53B), C53A(H53C,H53D)
6.c Aromatic/amide H refined with riding coordinates:
 C3(H3), C5(H5), C6(H6), C8(H8), C9(H9), C10(H10), C11(H11), C12(H12),
 C14(H14), C15(H15), C16(H16), C17(H17), C18(H18), C20(H20), C21(H21), C22(H22),
  C23(H23), C24(H24), C26(H26), C27(H27), C28(H28), C29(H29), C30(H30),
 C32(H32), C33(H33), C34(H34), C35(H35), C36(H36), C38(H38), C39(H39), C40(H40),
  C41(H41), C42(H42), C44(H44), C45(H45), C46(H46), C47(H47), C48(H48)
6.d Idealised Me refined as rotating group:
 C49A(H49D,H49E,H49F), C54(H54A,H54B,H54C), C54A(H54D,H54E,H54F)
;
_atom_sites_solution_hydrogens   mixed
_atom_sites_solution_primary     ?
_atom_sites_solution_secondary   ?
loop_
_atom_site_label
_atom_site_type_symbol
_atom_site_fract_x
_atom_site_fract_y
_atom_site_fract_z
_atom_site_U_iso_or_equiv
_atom_site_adp_type
_atom_site_occupancy
_atom_site_site_symmetry_order
_atom_site_calc_flag
_atom_site_refinement_flags_posn
_atom_site_refinement_flags_adp
_atom_site_refinement_flags_occupancy
_atom_site_disorder_assembly
_atom_site_disorder_group
Cu1 Cu 0.37270(2) 0.64731(2) 0.37582(2) 0.03112(13) Uani 1 1 d . . . . .
Cu2 Cu 0.31529(2) 0.54364(2) 0.38831(2) 0.03439(14) Uani 1 1 d . . . . .
Cu3 Cu 0.29262(2) 0.59246(2) 0.44105(2) 0.03214(14) Uani 1 1 d . . . . .
Cu4 Cu 0.22255(2) 0.61516(2) 0.45103(2) 0.03218(13) Uani 1 1 d . . . . .
Cu5 Cu 0.3333 0.6667 0.49505(2) 0.0357(2) Uani 1 3 d S T P . .
Cl1 Cl 0.42406(6) 0.52534(7) 0.28128(4) 0.0779(4) Uani 1 1 d . . . . .
S1 S 0.38526(3) 0.58479(3) 0.34271(3) 0.03396(19) Uani 1 1 d . . . . .
P1 P 0.25070(3) 0.46025(3) 0.37097(3) 0.03339(19) Uani 1 1 d . . . . .
P2 P 0.13611(3) 0.56659(3) 0.47099(3) 0.03216(19) Uani 1 1 d . . . . .
P3 P 0.3333 0.6667 0.56368(4) 0.0327(3) Uani 1 3 d S T P . .
F1 F 0.31216(14) 0.54310(16) 0.16952(8) 0.0872(10) Uani 1 1 d . . . . .
C1 C 0.36029(15) 0.57033(15) 0.29159(11) 0.0380(8) Uani 1 1 d . . . . .
C2 C 0.37826(18) 0.54499(19) 0.26430(13) 0.0514(10) Uani 1 1 d . . . . .
C3 C 0.3630(2) 0.5362(2) 0.22367(14) 0.0650(13) Uani 1 1 d . . . . .
H3 H 0.3764 0.5193 0.2057 0.078 Uiso 1 1 calc R . . . .
C4 C 0.3283(2) 0.5523(2) 0.20971(13) 0.0619(12) Uani 1 1 d . . . . .
C5 C 0.30843(19) 0.57694(19) 0.23490(12) 0.0538(10) Uani 1 1 d . . . . .
H5 H 0.2840 0.5875 0.2246 0.065 Uiso 1 1 calc R . . . .
C6 C 0.32484(16) 0.58596(16) 0.27558(11) 0.0430(8) Uani 1 1 d . . . . .
H6 H 0.3116 0.6033 0.2932 0.052 Uiso 1 1 calc R . . . .
C7 C 0.22416(14) 0.45715(14) 0.31931(11) 0.0367(7) Uani 1 1 d . . . . .
C8 C 0.19845(16) 0.48732(15) 0.31227(14) 0.0466(9) Uani 1 1 d . . . . .
H8 H 0.1939 0.5066 0.3343 0.056 Uiso 1 1 calc R . . . .
C9 C 0.1799(2) 0.48909(19) 0.27370(16) 0.0624(12) Uani 1 1 d . . . . .
H9 H 0.1623 0.5094 0.2691 0.075 Uiso 1 1 calc R . . . .
C10 C 0.1866(2) 0.4615(2) 0.24142(16) 0.0696(14) Uani 1 1 d . . . . .
H10 H 0.1739 0.4630 0.2147 0.083 Uiso 1 1 calc R . . . .
C11 C 0.2119(2) 0.4315(2) 0.24795(14) 0.0647(13) Uani 1 1 d . . . . .
H11 H 0.2163 0.4123 0.2258 0.078 Uiso 1 1 calc R . . . .
C12 C 0.23095(17) 0.42964(17) 0.28710(12) 0.0470(9) Uani 1 1 d . . . . .
H12 H 0.2486 0.4094 0.2916 0.056 Uiso 1 1 calc R . . . .
C13 C 0.27558(15) 0.41246(14) 0.37015(12) 0.0388(8) Uani 1 1 d . . . . .
C14 C 0.32897(18) 0.43188(18) 0.35910(18) 0.0610(12) Uani 1 1 d . . . . .
H14 H 0.3515 0.4691 0.3527 0.073 Uiso 1 1 calc R . . . .
C15 C 0.3497(2) 0.3971(2) 0.3573(2) 0.0770(17) Uani 1 1 d . . . . .
H15 H 0.3859 0.4103 0.3486 0.092 Uiso 1 1 calc R . . . .
C16 C 0.3181(2) 0.34382(19) 0.36796(19) 0.0685(14) Uani 1 1 d . . . . .
H16 H 0.3327 0.3203 0.3671 0.082 Uiso 1 1 calc R . . . .
C17 C 0.26567(19) 0.32441(17) 0.37986(16) 0.0579(11) Uani 1 1 d . . . . .
H17 H 0.2440 0.2876 0.3876 0.069 Uiso 1 1 calc R . . . .
C18 C 0.24405(17) 0.35828(15) 0.38072(13) 0.0460(9) Uani 1 1 d . . . . .
H18 H 0.2074 0.3444 0.3886 0.055 Uiso 1 1 calc R . . . .
C19 C 0.18988(15) 0.42732(15) 0.40267(12) 0.0387(8) Uani 1 1 d . . . . .
C20 C 0.13998(16) 0.38866(16) 0.38705(13) 0.0460(9) Uani 1 1 d . . . . .
H20 H 0.1370 0.3782 0.3590 0.055 Uiso 1 1 calc R . . . .
C21 C 0.09460(17) 0.36536(18) 0.41193(15) 0.0554(11) Uani 1 1 d . . . . .
H21 H 0.0607 0.3390 0.4010 0.066 Uiso 1 1 calc R . . . .
C22 C 0.09874(19) 0.3804(2) 0.45262(16) 0.0621(12) Uani 1 1 d . . . . .
H22 H 0.0675 0.3646 0.4697 0.075 Uiso 1 1 calc R . . . .
C23 C 0.14841(19) 0.41873(18) 0.46899(14) 0.0546(10) Uani 1 1 d . . . . .
H23 H 0.1511 0.4288 0.4971 0.066 Uiso 1 1 calc R . . . .
C24 C 0.19380(17) 0.44202(16) 0.44403(12) 0.0442(9) Uani 1 1 d . . . . .
H24 H 0.2277 0.4681 0.4551 0.053 Uiso 1 1 calc R . . . .
C25 C 0.08946(14) 0.52821(14) 0.42925(11) 0.0348(7) Uani 1 1 d . . . . .
C26 C 0.10367(16) 0.49861(17) 0.40312(12) 0.0460(9) Uani 1 1 d . . . . .
H26 H 0.1366 0.4986 0.4075 0.055 Uiso 1 1 calc R . . . .
C27 C 0.07005(19) 0.46920(19) 0.37083(14) 0.0558(11) Uani 1 1 d . . . . .
H27 H 0.0798 0.4487 0.3534 0.067 Uiso 1 1 calc R . . . .
C28 C 0.02258(18) 0.46950(19) 0.36388(13) 0.0529(10) Uani 1 1 d . . . . .
H28 H -0.0002 0.4495 0.3416 0.063 Uiso 1 1 calc R . . . .
C29 C 0.00827(17) 0.49912(19) 0.38963(14) 0.0534(10) Uani 1 1 d . . . . .
H29 H -0.0245 0.4992 0.3850 0.064 Uiso 1 1 calc R . . . .
C30 C 0.04153(15) 0.52849(17) 0.42195(13) 0.0450(9) Uani 1 1 d . . . . .
H30 H 0.0317 0.5490 0.4393 0.054 Uiso 1 1 calc R . . . .
C31 C 0.12066(14) 0.51659(14) 0.51172(11) 0.0345(7) Uani 1 1 d . . . . .
C32 C 0.07067(15) 0.46917(15) 0.51461(12) 0.0413(8) Uani 1 1 d . . . . .
H32 H 0.0437 0.4610 0.4943 0.050 Uiso 1 1 calc R . . . .
C33 C 0.06047(17) 0.43390(17) 0.54726(14) 0.0487(10) Uani 1 1 d . . . . .
H33 H 0.0265 0.4015 0.5492 0.058 Uiso 1 1 calc R . . . .
C34 C 0.09954(19) 0.44584(18) 0.57676(14) 0.0541(10) Uani 1 1 d . . . . .
H34 H 0.0922 0.4219 0.5993 0.065 Uiso 1 1 calc R . . . .
C35 C 0.1495(2) 0.49253(18) 0.57372(14) 0.0563(11) Uani 1 1 d . . . . .
H35 H 0.1765 0.5004 0.5939 0.068 Uiso 1 1 calc R . . . .
C36 C 0.15985(16) 0.52785(16) 0.54103(13) 0.0464(9) Uani 1 1 d . . . . .
H36 H 0.1941 0.5599 0.5389 0.056 Uiso 1 1 calc R . . . .
C37 C 0.10754(14) 0.60680(15) 0.49166(11) 0.0361(7) Uani 1 1 d . . . . .
C38 C 0.07524(15) 0.59199(16) 0.52679(12) 0.0414(8) Uani 1 1 d . . . . .
H38 H 0.0676 0.5601 0.5414 0.050 Uiso 1 1 calc R . . . .
C39 C 0.05415(17) 0.62394(18) 0.54053(13) 0.0503(10) Uani 1 1 d . . . . .
H39 H 0.0321 0.6136 0.5644 0.060 Uiso 1 1 calc R . . . .
C40 C 0.06508(18) 0.67030(18) 0.51972(15) 0.0531(10) Uani 1 1 d . . . . .
H40 H 0.0509 0.6921 0.5294 0.064 Uiso 1 1 calc R . . . .
C41 C 0.09682(19) 0.68503(19) 0.48469(15) 0.0551(11) Uani 1 1 d . . . . .
H41 H 0.1039 0.7167 0.4700 0.066 Uiso 1 1 calc R . . . .
C42 C 0.11826(17) 0.65382(17) 0.47100(13) 0.0470(9) Uani 1 1 d . . . . .
H42 H 0.1406 0.6646 0.4472 0.056 Uiso 1 1 calc R . . . .
C43 C 0.38539(15) 0.72960(15) 0.58664(11) 0.0375(7) Uani 1 1 d . . . . .
C44 C 0.37640(18) 0.75357(16) 0.62076(12) 0.0455(9) Uani 1 1 d . . . . .
H44 H 0.3422 0.7362 0.6340 0.055 Uiso 1 1 calc R . . . .
C45 C 0.4174(2) 0.80280(18) 0.63537(14) 0.0618(13) Uani 1 1 d . . . . .
H45 H 0.4113 0.8189 0.6588 0.074 Uiso 1 1 calc R . . . .
C46 C 0.4667(2) 0.82822(19) 0.61609(16) 0.0694(14) Uani 1 1 d . . . . .
H46 H 0.4945 0.8620 0.6262 0.083 Uiso 1 1 calc R . . . .
C47 C 0.4760(2) 0.8050(2) 0.58212(15) 0.0644(13) Uani 1 1 d . . . . .
H47 H 0.5102 0.8228 0.5689 0.077 Uiso 1 1 calc R . . . .
C48 C 0.43575(17) 0.75620(17) 0.56733(13) 0.0501(10) Uani 1 1 d . . . . .
H48 H 0.4423 0.7405 0.5438 0.060 Uiso 1 1 calc R . . . .
C49 C 0.2465(6) 0.3881(7) 0.6200(5) 0.127(4) Uani 0.473(5) 1 d D U . A 1
H49A H 0.2749 0.4016 0.5990 0.190 Uiso 0.473(5) 1 d R . . A 1
H49B H 0.2295 0.3486 0.6218 0.190 Uiso 0.473(5) 1 d R . . A 1
H49C H 0.2624 0.4041 0.6467 0.190 Uiso 0.473(5) 1 d R . . A 1
C49A C 0.2066(6) 0.3675(5) 0.5781(4) 0.121(4) Uani 0.527(5) 1 d D U . A 2
H49D H 0.1678 0.3495 0.5838 0.182 Uiso 0.527(5) 1 calc GR . . A 2
H49E H 0.2215 0.4067 0.5770 0.182 Uiso 0.527(5) 1 calc GR . . A 2
H49F H 0.2247 0.3588 0.6000 0.182 Uiso 0.527(5) 1 calc GR . . A 2
C50 C 0.2041(6) 0.4032(6) 0.6082(5) 0.132(4) Uani 0.473(5) 1 d D U . A 1
H50A H 0.2213 0.4403 0.5969 0.159 Uiso 0.473(5) 1 calc R . . A 1
H50B H 0.1818 0.4008 0.6323 0.159 Uiso 0.473(5) 1 calc R . . A 1
C50A C 0.2159(4) 0.3478(7) 0.5369(5) 0.139(3) Uani 0.527(5) 1 d D U . A 2
H50C H 0.2377 0.3301 0.5408 0.167 Uiso 0.527(5) 1 calc R . . A 2
H50D H 0.2353 0.3786 0.5178 0.167 Uiso 0.527(5) 1 calc R . . A 2
C51 C 0.1678(5) 0.3592(6) 0.5735(4) 0.118(3) Uani 0.473(5) 1 d D U . A 1
H51A H 0.1689 0.3773 0.5473 0.142 Uiso 0.473(5) 1 calc R . . A 1
H51B H 0.1810 0.3336 0.5686 0.142 Uiso 0.473(5) 1 calc R . . A 1
C51A C 0.1590(4) 0.3068(4) 0.5193(3) 0.083(2) Uani 0.527(5) 1 d D U . A 2
H51C H 0.1578 0.3137 0.4896 0.099 Uiso 0.527(5) 1 calc R . . A 2
H51D H 0.1524 0.2696 0.5226 0.099 Uiso 0.527(5) 1 calc R . . A 2
C52 C 0.1108(5) 0.3300(6) 0.5910(4) 0.130(3) Uani 0.473(5) 1 d D U . A 1
H52A H 0.1029 0.3567 0.6039 0.156 Uiso 0.473(5) 1 calc R . . A 1
H52B H 0.1083 0.3044 0.6125 0.156 Uiso 0.473(5) 1 calc R . . A 1
C52A C 0.1171(4) 0.3123(4) 0.5409(4) 0.094(2) Uani 0.527(5) 1 d D U . A 2
H52C H 0.1239 0.3072 0.5700 0.113 Uiso 0.527(5) 1 calc R . . A 2
H52D H 0.1302 0.3514 0.5383 0.113 Uiso 0.527(5) 1 calc R . . A 2
C53 C 0.0690(4) 0.2993(5) 0.5578(4) 0.083(2) Uani 0.473(5) 1 d D U . A 1
H53A H 0.0608 0.3243 0.5424 0.100 Uiso 0.473(5) 1 calc R . . A 1
H53B H 0.0351 0.2709 0.5705 0.100 Uiso 0.473(5) 1 calc R . . A 1
C53A C 0.0602(4) 0.2897(5) 0.5401(4) 0.092(2) Uani 0.527(5) 1 d D U . A 2
H53C H 0.0532 0.3201 0.5431 0.110 Uiso 0.527(5) 1 calc R . . A 2
H53D H 0.0459 0.2673 0.5653 0.110 Uiso 0.527(5) 1 calc R . . A 2
C54 C 0.0921(7) 0.2735(7) 0.5283(4) 0.105(3) Uani 0.473(5) 1 d D U . A 1
H54A H 0.0776 0.2713 0.5005 0.158 Uiso 0.473(5) 1 calc GR . . A 1
H54B H 0.0817 0.2371 0.5379 0.158 Uiso 0.473(5) 1 calc GR . . A 1
H54C H 0.1316 0.2957 0.5276 0.158 Uiso 0.473(5) 1 calc GR . . A 1
C54A C 0.0259(5) 0.2555(5) 0.5045(4) 0.102(3) Uani 0.527(5) 1 d D U . A 2
H54D H 0.0436 0.2725 0.4784 0.153 Uiso 0.527(5) 1 calc GR . . A 2
H54E H -0.0097 0.2528 0.5057 0.153 Uiso 0.527(5) 1 calc GR . . A 2
H54F H 0.0215 0.2193 0.5062 0.153 Uiso 0.527(5) 1 calc GR . . A 2
H H 0.3217(16) 0.5531(16) 0.4395(13) 0.041(11) Uiso 1 1 d . . . . .
HA H 0.4224(18) 0.6660(18) 0.4081(14) 0.053(13) Uiso 1 1 d . . . . .
HB H 0.272(2) 0.613(2) 0.4826(16) 0.065(14) Uiso 1 1 d . . . . .
HC H 0.3333 0.6667 0.355(3) 0.07(3) Uiso 1 3 d S T P . .

loop_
_atom_site_aniso_label
_atom_site_aniso_U_11
_atom_site_aniso_U_22
_atom_site_aniso_U_33
_atom_site_aniso_U_23
_atom_site_aniso_U_13
_atom_site_aniso_U_12
Cu1 0.0313(3) 0.0303(3) 0.0314(3) -0.00174(19) -0.00044(19) 0.0152(2)
Cu2 0.0351(3) 0.0280(3) 0.0331(3) -0.00431(19) 0.0001(2) 0.0105(2)
Cu3 0.0318(3) 0.0394(3) 0.0302(3) -0.00161(19) -0.00116(19) 0.0216(2)
Cu4 0.0257(2) 0.0311(3) 0.0388(3) 0.00553(19) 0.00538(19) 0.0135(2)
Cu5 0.0416(3) 0.0416(3) 0.0238(4) 0.000 0.000 0.02081(15)
Cl1 0.0895(9) 0.1157(11) 0.0627(7) -0.0162(7) 0.0047(6) 0.0770(9)
S1 0.0328(4) 0.0355(4) 0.0332(4) -0.0037(3) 0.0015(3) 0.0167(3)
P1 0.0313(4) 0.0274(4) 0.0369(4) -0.0061(3) -0.0002(3) 0.0112(3)
P2 0.0255(4) 0.0332(4) 0.0360(4) 0.0044(3) 0.0045(3) 0.0134(3)
P3 0.0374(5) 0.0374(5) 0.0232(6) 0.000 0.000 0.0187(2)
F1 0.097(2) 0.132(3) 0.0309(13) -0.0153(15) -0.0080(13) 0.056(2)
C1 0.0366(18) 0.0366(18) 0.0312(17) -0.0022(14) 0.0062(14) 0.0112(15)
C2 0.048(2) 0.064(3) 0.044(2) -0.0049(19) 0.0081(18) 0.029(2)
C3 0.071(3) 0.085(4) 0.039(2) -0.012(2) 0.009(2) 0.040(3)
C4 0.064(3) 0.079(3) 0.0290(19) -0.007(2) 0.0011(18) 0.025(3)
C5 0.056(3) 0.061(3) 0.038(2) 0.0001(18) -0.0042(18) 0.024(2)
C6 0.046(2) 0.044(2) 0.0356(19) -0.0031(15) -0.0005(15) 0.0200(18)
C7 0.0340(18) 0.0283(16) 0.0394(18) -0.0022(14) 0.0003(14) 0.0093(14)
C8 0.044(2) 0.0344(19) 0.057(2) -0.0019(17) -0.0048(18) 0.0163(17)
C9 0.060(3) 0.049(2) 0.070(3) 0.011(2) -0.014(2) 0.021(2)
C10 0.066(3) 0.069(3) 0.051(3) 0.009(2) -0.016(2) 0.018(3)
C11 0.069(3) 0.066(3) 0.041(2) -0.012(2) -0.001(2) 0.020(3)
C12 0.049(2) 0.044(2) 0.043(2) -0.0051(17) 0.0018(17) 0.0194(18)
C13 0.0373(19) 0.0337(18) 0.0433(19) -0.0085(15) -0.0069(15) 0.0162(15)
C14 0.043(2) 0.038(2) 0.099(4) -0.003(2) 0.005(2) 0.0191(19)
C15 0.044(3) 0.058(3) 0.134(5) -0.012(3) -0.004(3) 0.030(2)
C16 0.061(3) 0.049(3) 0.107(4) -0.017(3) -0.026(3) 0.036(2)
C17 0.057(3) 0.037(2) 0.079(3) -0.006(2) -0.020(2) 0.023(2)
C18 0.042(2) 0.0324(19) 0.057(2) -0.0067(17) -0.0102(17) 0.0135(16)
C19 0.0369(19) 0.0336(18) 0.0425(19) -0.0026(15) 0.0025(15) 0.0151(15)
C20 0.037(2) 0.040(2) 0.050(2) -0.0086(17) 0.0014(17) 0.0120(17)
C21 0.036(2) 0.048(2) 0.069(3) -0.004(2) 0.0047(19) 0.0110(18)
C22 0.048(2) 0.059(3) 0.068(3) 0.004(2) 0.021(2) 0.018(2)
C23 0.058(3) 0.052(2) 0.048(2) 0.0010(19) 0.0115(19) 0.023(2)
C24 0.045(2) 0.039(2) 0.045(2) -0.0030(16) 0.0024(17) 0.0179(17)
C25 0.0290(16) 0.0366(18) 0.0360(17) 0.0059(14) 0.0039(13) 0.0144(14)
C26 0.039(2) 0.053(2) 0.046(2) -0.0032(18) -0.0009(16) 0.0238(18)
C27 0.053(3) 0.062(3) 0.048(2) -0.010(2) -0.0008(19) 0.026(2)
C28 0.047(2) 0.056(3) 0.044(2) -0.0012(18) -0.0076(18) 0.017(2)
C29 0.041(2) 0.061(3) 0.055(2) 0.003(2) -0.0084(18) 0.023(2)
C30 0.0347(19) 0.049(2) 0.050(2) 0.0002(17) 0.0001(16) 0.0198(17)
C31 0.0314(17) 0.0329(17) 0.0371(18) 0.0044(14) 0.0065(14) 0.0146(14)
C32 0.0317(18) 0.0399(19) 0.049(2) 0.0050(16) 0.0049(15) 0.0154(16)
C33 0.041(2) 0.040(2) 0.058(2) 0.0141(18) 0.0179(18) 0.0153(17)
C34 0.064(3) 0.047(2) 0.047(2) 0.0150(18) 0.008(2) 0.025(2)
C35 0.064(3) 0.050(2) 0.045(2) 0.0081(18) -0.009(2) 0.021(2)
C36 0.042(2) 0.040(2) 0.047(2) 0.0048(17) -0.0031(17) 0.0132(17)
C37 0.0273(16) 0.0388(18) 0.0414(18) 0.0001(15) 0.0021(14) 0.0158(15)
C38 0.0365(19) 0.042(2) 0.044(2) 0.0032(16) 0.0074(15) 0.0190(16)
C39 0.040(2) 0.062(3) 0.051(2) 0.0000(19) 0.0119(17) 0.028(2)
C40 0.049(2) 0.056(3) 0.065(3) -0.003(2) 0.007(2) 0.034(2)
C41 0.058(3) 0.052(2) 0.067(3) 0.011(2) 0.012(2) 0.037(2)
C42 0.046(2) 0.048(2) 0.051(2) 0.0098(18) 0.0121(18) 0.0269(19)
C43 0.043(2) 0.0382(18) 0.0295(16) 0.0002(14) -0.0038(14) 0.0194(16)
C44 0.058(2) 0.043(2) 0.0321(18) -0.0001(15) -0.0018(16) 0.0233(19)
C45 0.090(4) 0.045(2) 0.042(2) -0.0073(18) -0.010(2) 0.027(2)
C46 0.072(3) 0.043(2) 0.066(3) -0.003(2) -0.019(3) 0.008(2)
C47 0.052(3) 0.057(3) 0.060(3) 0.001(2) -0.004(2) 0.009(2)
C48 0.048(2) 0.050(2) 0.044(2) 0.0031(18) 0.0025(18) 0.0182(19)
C49 0.135(6) 0.097(7) 0.120(8) 0.039(6) 0.036(5) 0.036(5)
C49A 0.130(7) 0.082(6) 0.123(5) 0.034(4) 0.024(5) 0.031(6)
C50 0.143(5) 0.111(5) 0.121(5) 0.026(4) 0.025(4) 0.047(4)
C50A 0.131(4) 0.135(5) 0.130(5) 0.012(4) 0.008(4) 0.051(4)
C51 0.143(4) 0.097(4) 0.120(4) 0.030(4) 0.014(3) 0.065(3)
C51A 0.115(4) 0.070(4) 0.074(4) 0.043(3) 0.019(3) 0.055(3)
C52 0.147(4) 0.110(5) 0.124(4) 0.015(4) 0.017(3) 0.059(3)
C52A 0.123(3) 0.071(4) 0.100(4) 0.045(3) 0.031(3) 0.057(3)
C53 0.115(4) 0.059(4) 0.090(4) 0.036(3) 0.044(3) 0.055(3)
C53A 0.120(4) 0.063(4) 0.103(5) 0.045(4) 0.034(3) 0.054(3)
C54 0.129(6) 0.106(6) 0.105(5) 0.013(5) 0.030(5) 0.076(5)
C54A 0.122(6) 0.076(5) 0.107(5) 0.041(4) 0.035(4) 0.050(4)

_geom_special_details            
;
 All esds (except the esd in the dihedral angle between two l.s. planes)
 are estimated using the full covariance matrix.  The cell esds are taken
 into account individually in the estimation of esds in distances, angles
 and torsion angles; correlations between esds in cell parameters are only
 used when they are defined by crystal symmetry.  An approximate (isotropic)
 treatment of cell esds is used for estimating esds involving l.s. planes.
;
loop_
_geom_bond_atom_site_label_1
_geom_bond_atom_site_label_2
_geom_bond_distance
_geom_bond_site_symmetry_2
_geom_bond_publ_flag
Cu1 Cu1 2.5648(8) 2_665 ?
Cu1 Cu1 2.5648(8) 3_565 ?
Cu1 Cu2 2.6017(7) . ?
Cu1 Cu3 2.5012(7) 2_665 ?
Cu1 Cu3 2.9314(7) . ?
Cu1 Cu4 2.7898(7) 2_665 ?
Cu1 S1 2.2620(9) . ?
Cu1 HA 1.63(5) . ?
Cu1 HC 1.63(4) . ?
Cu2 Cu3 2.4905(7) . ?
Cu2 Cu4 2.7921(7) 2_665 ?
Cu2 S1 2.2851(10) . ?
Cu2 P1 2.2363(10) . ?
Cu2 H 1.68(4) . ?
Cu3 Cu1 2.5011(7) 3_565 ?
Cu3 Cu4 2.4147(7) . ?
Cu3 Cu4 2.4706(7) 2_665 ?
Cu3 Cu5 2.5410(7) . ?
Cu3 H 1.70(4) . ?
Cu3 HB 1.71(5) . ?
Cu4 Cu1 2.7898(7) 3_565 ?
Cu4 Cu2 2.7920(7) 3_565 ?
Cu4 Cu3 2.4706(7) 3_565 ?
Cu4 P2 2.2400(9) . ?
Cu4 HB 1.76(5) . ?
Cu5 Cu3 2.5411(7) 2_665 ?
Cu5 Cu3 2.5411(7) 3_565 ?
Cu5 P3 2.2291(16) . ?
Cu5 HB 1.70(5) . ?
Cl1 C2 1.751(5) . ?
S1 C1 1.772(4) . ?
P1 C7 1.825(4) . ?
P1 C13 1.828(4) . ?
P1 C19 1.825(4) . ?
P2 C25 1.832(4) . ?
P2 C31 1.832(3) . ?
P2 C37 1.837(4) . ?
P3 C43 1.824(4) . ?
P3 C43 1.824(4) 3_565 ?
P3 C43 1.824(4) 2_665 ?
F1 C4 1.366(5) . ?
C1 C2 1.395(5) . ?
C1 C6 1.395(6) . ?
C2 C3 1.373(6) . ?
C3 H3 0.9500 . ?
C3 C4 1.363(8) . ?
C4 C5 1.374(7) . ?
C5 H5 0.9500 . ?
C5 C6 1.383(6) . ?
C6 H6 0.9500 . ?
C7 C8 1.402(5) . ?
C7 C12 1.379(5) . ?
C8 H8 0.9500 . ?
C8 C9 1.371(6) . ?
C9 H9 0.9500 . ?
C9 C10 1.382(8) . ?
C10 H10 0.9500 . ?
C10 C11 1.384(8) . ?
C11 H11 0.9500 . ?
C11 C12 1.395(6) . ?
C12 H12 0.9500 . ?
C13 C14 1.385(6) . ?
C13 C18 1.390(5) . ?
C14 H14 0.9500 . ?
C14 C15 1.389(7) . ?
C15 H15 0.9500 . ?
C15 C16 1.371(8) . ?
C16 H16 0.9500 . ?
C16 C17 1.368(7) . ?
C17 H17 0.9500 . ?
C17 C18 1.384(6) . ?
C18 H18 0.9500 . ?
C19 C20 1.391(5) . ?
C19 C24 1.395(5) . ?
C20 H20 0.9500 . ?
C20 C21 1.383(6) . ?
C21 H21 0.9500 . ?
C21 C22 1.376(7) . ?
C22 H22 0.9500 . ?
C22 C23 1.393(7) . ?
C23 H23 0.9500 . ?
C23 C24 1.385(6) . ?
C24 H24 0.9500 . ?
C25 C26 1.394(5) . ?
C25 C30 1.393(5) . ?
C26 H26 0.9500 . ?
C26 C27 1.386(6) . ?
C27 H27 0.9500 . ?
C27 C28 1.379(6) . ?
C28 H28 0.9500 . ?
C28 C29 1.389(7) . ?
C29 H29 0.9500 . ?
C29 C30 1.383(6) . ?
C30 H30 0.9500 . ?
C31 C32 1.396(5) . ?
C31 C36 1.379(5) . ?
C32 H32 0.9500 . ?
C32 C33 1.390(6) . ?
C33 H33 0.9500 . ?
C33 C34 1.378(7) . ?
C34 H34 0.9500 . ?
C34 C35 1.386(6) . ?
C35 H35 0.9500 . ?
C35 C36 1.391(6) . ?
C36 H36 0.9500 . ?
C37 C38 1.393(5) . ?
C37 C42 1.392(5) . ?
C38 H38 0.9500 . ?
C38 C39 1.395(6) . ?
C39 H39 0.9500 . ?
C39 C40 1.376(6) . ?
C40 H40 0.9500 . ?
C40 C41 1.383(6) . ?
C41 H41 0.9500 . ?
C41 C42 1.383(6) . ?
C42 H42 0.9500 . ?
C43 C44 1.392(5) . ?
C43 C48 1.395(6) . ?
C44 H44 0.9500 . ?
C44 C45 1.388(6) . ?
C45 H45 0.9500 . ?
C45 C46 1.370(8) . ?
C46 H46 0.9500 . ?
C46 C47 1.380(8) . ?
C47 H47 0.9500 . ?
C47 C48 1.376(6) . ?
C48 H48 0.9500 . ?
C49 H49A 0.9798 . ?
C49 H49B 0.9803 . ?
C49 H49C 0.9802 . ?
C49 C50 1.526(10) . ?
C49A H49D 0.9800 . ?
C49A H49E 0.9800 . ?
C49A H49F 0.9800 . ?
C49A C50A 1.523(9) . ?
C50 H50A 0.9900 . ?
C50 H50B 0.9900 . ?
C50 C51 1.617(9) . ?
C50A H50C 0.9900 . ?
C50A H50D 0.9900 . ?
C50A C51A 1.560(8) . ?
C51 H51A 0.9900 . ?
C51 H51B 0.9900 . ?
C51 C52 1.520(9) . ?
C51A H51C 0.9900 . ?
C51A H51D 0.9900 . ?
C51A C52A 1.461(8) . ?
C52 H52A 0.9900 . ?
C52 H52B 0.9900 . ?
C52 C53 1.520(9) . ?
C52A H52C 0.9900 . ?
C52A H52D 0.9900 . ?
C52A C53A 1.417(8) . ?
C53 H53A 0.9900 . ?
C53 H53B 0.9900 . ?
C53 C54 1.545(9) . ?
C53A H53C 0.9900 . ?
C53A H53D 0.9900 . ?
C53A C54A 1.517(9) . ?
C54 H54A 0.9800 . ?
C54 H54B 0.9800 . ?
C54 H54C 0.9800 . ?
C54A H54D 0.9800 . ?
C54A H54E 0.9800 . ?
C54A H54F 0.9800 . ?

loop_
_geom_angle_atom_site_label_1
_geom_angle_atom_site_label_2
_geom_angle_atom_site_label_3
_geom_angle
_geom_angle_site_symmetry_1
_geom_angle_site_symmetry_3
_geom_angle_publ_flag
Cu1 Cu1 Cu1 60.0 2_665 3_565 ?
Cu1 Cu1 Cu2 75.49(3) 3_565 . ?
Cu1 Cu1 Cu2 134.61(3) 2_665 . ?
Cu1 Cu1 Cu3 53.635(16) 3_565 . ?
Cu1 Cu1 Cu3 90.635(15) 2_665 . ?
Cu1 Cu1 Cu4 118.868(14) 2_665 2_665 ?
Cu1 Cu1 Cu4 104.719(18) 3_565 2_665 ?
Cu1 Cu1 HA 138.7(16) 3_565 . ?
Cu1 Cu1 HA 104.6(16) 2_665 . ?
Cu1 Cu1 HC 38.0(17) 2_665 . ?
Cu1 Cu1 HC 38.0(17) 3_565 . ?
Cu2 Cu1 Cu3 53.096(17) . . ?
Cu2 Cu1 Cu4 62.264(18) . 2_665 ?
Cu2 Cu1 HA 102.9(16) . . ?
Cu2 Cu1 HC 107.58(12) . . ?
Cu3 Cu1 Cu1 70.694(19) 2_665 2_665 ?
Cu3 Cu1 Cu1 101.253(16) 2_665 3_565 ?
Cu3 Cu1 Cu2 112.90(2) 2_665 . ?
Cu3 Cu1 Cu3 71.28(2) 2_665 . ?
Cu3 Cu1 Cu4 53.972(17) 2_665 2_665 ?
Cu3 Cu1 HA 40.2(16) 2_665 . ?
Cu3 Cu1 HA 91.7(16) . . ?
Cu3 Cu1 HC 90(2) . . ?
Cu3 Cu1 HC 106(2) 2_665 . ?
Cu4 Cu1 Cu3 51.094(16) 2_665 . ?
Cu4 Cu1 HA 45.8(16) 2_665 . ?
Cu4 Cu1 HC 139(3) 2_665 . ?
S1 Cu1 Cu1 114.27(3) . 3_565 ?
S1 Cu1 Cu1 151.54(2) . 2_665 ?
S1 Cu1 Cu2 55.52(3) . . ?
S1 Cu1 Cu3 108.13(3) . . ?
S1 Cu1 Cu3 135.00(3) . 2_665 ?
S1 Cu1 Cu4 89.56(3) . 2_665 ?
S1 Cu1 HA 96.3(16) . . ?
S1 Cu1 HC 119(2) . . ?
HA Cu1 HC 143(2) . . ?
Cu1 Cu2 Cu4 62.175(18) . 2_665 ?
Cu1 Cu2 H 90.9(14) . . ?
Cu3 Cu2 Cu1 70.25(2) . . ?
Cu3 Cu2 Cu4 55.413(17) . 2_665 ?
Cu3 Cu2 H 42.9(14) . . ?
Cu4 Cu2 H 35.7(14) 2_665 . ?
S1 Cu2 Cu1 54.68(3) . . ?
S1 Cu2 Cu3 124.28(3) . . ?
S1 Cu2 Cu4 89.04(3) . 2_665 ?
S1 Cu2 H 124.2(14) . . ?
P1 Cu2 Cu1 152.64(3) . . ?
P1 Cu2 Cu3 117.56(3) . . ?
P1 Cu2 Cu4 144.85(3) . 2_665 ?
P1 Cu2 S1 115.36(4) . . ?
P1 Cu2 H 112.7(14) . . ?
Cu1 Cu3 Cu1 55.66(2) 3_565 . ?
Cu1 Cu3 Cu5 110.62(2) 3_565 . ?
Cu1 Cu3 H 120.3(14) 3_565 . ?
Cu1 Cu3 H 79.8(14) . . ?
Cu1 Cu3 HB 110.6(17) 3_565 . ?
Cu1 Cu3 HB 134.7(17) . . ?
Cu2 Cu3 Cu1 78.64(2) . 3_565 ?
Cu2 Cu3 Cu1 56.649(17) . . ?
Cu2 Cu3 Cu5 143.44(2) . . ?
Cu2 Cu3 H 42.2(14) . . ?
Cu2 Cu3 HB 168.0(17) . . ?
Cu4 Cu3 Cu1 69.13(2) . 3_565 ?
Cu4 Cu3 Cu1 118.93(2) . . ?
Cu4 Cu3 Cu1 61.489(18) 2_665 . ?
Cu4 Cu3 Cu1 117.14(2) 2_665 3_565 ?
Cu4 Cu3 Cu2 68.50(2) 2_665 . ?
Cu4 Cu3 Cu2 136.50(3) . . ?
Cu4 Cu3 Cu4 153.08(3) . 2_665 ?
Cu4 Cu3 Cu5 76.215(18) 2_665 . ?
Cu4 Cu3 Cu5 77.198(18) . . ?
Cu4 Cu3 H 44.5(14) 2_665 . ?
Cu4 Cu3 H 157.9(14) . . ?
Cu4 Cu3 HB 111.6(17) 2_665 . ?
Cu4 Cu3 HB 46.6(17) . . ?
Cu5 Cu3 Cu1 98.26(2) . . ?
Cu5 Cu3 H 113.6(14) . . ?
Cu5 Cu3 HB 41.8(16) . . ?
H Cu3 HB 129(2) . . ?
Cu1 Cu4 Cu2 55.564(17) 3_565 3_565 ?
Cu1 Cu4 HB 97.6(17) 3_565 . ?
Cu2 Cu4 HB 133.0(16) 3_565 . ?
Cu3 Cu4 Cu1 56.896(18) . 3_565 ?
Cu3 Cu4 Cu1 67.415(19) 3_565 3_565 ?
Cu3 Cu4 Cu2 56.089(18) 3_565 3_565 ?
Cu3 Cu4 Cu2 109.33(2) . 3_565 ?
Cu3 Cu4 Cu3 81.36(3) . 3_565 ?
Cu3 Cu4 HB 44.9(16) . . ?
Cu3 Cu4 HB 78.8(16) 3_565 . ?
P2 Cu4 Cu1 133.19(3) . 3_565 ?
P2 Cu4 Cu2 107.86(3) . 3_565 ?
P2 Cu4 Cu3 145.01(3) . 3_565 ?
P2 Cu4 Cu3 132.66(3) . . ?
P2 Cu4 HB 117.4(16) . . ?
Cu3 Cu5 Cu3 77.61(3) . 2_665 ?
Cu3 Cu5 Cu3 77.61(3) 3_565 . ?
Cu3 Cu5 Cu3 77.61(3) 3_565 2_665 ?
Cu3 Cu5 HB 118.0(17) 2_665 . ?
Cu3 Cu5 HB 41.8(17) . . ?
Cu3 Cu5 HB 77.6(17) 3_565 . ?
P3 Cu5 Cu3 133.647(17) . 2_665 ?
P3 Cu5 Cu3 133.645(17) . . ?
P3 Cu5 Cu3 133.647(17) . 3_565 ?
P3 Cu5 HB 103.7(17) . . ?
Cu1 S1 Cu2 69.80(3) . . ?
C1 S1 Cu1 115.17(13) . . ?
C1 S1 Cu2 109.92(12) . . ?
C7 P1 Cu2 112.63(12) . . ?
C7 P1 C13 104.93(17) . . ?
C13 P1 Cu2 112.18(12) . . ?
C19 P1 Cu2 118.23(12) . . ?
C19 P1 C7 103.20(17) . . ?
C19 P1 C13 104.40(17) . . ?
C25 P2 Cu4 113.80(11) . . ?
C25 P2 C37 103.12(16) . . ?
C31 P2 Cu4 116.95(12) . . ?
C31 P2 C25 104.38(16) . . ?
C31 P2 C37 102.38(16) . . ?
C37 P2 Cu4 114.54(12) . . ?
C43 P3 Cu5 114.14(12) 3_565 . ?
C43 P3 Cu5 114.14(12) . . ?
C43 P3 Cu5 114.14(12) 2_665 . ?
C43 P3 C43 104.43(14) . 3_565 ?
C43 P3 C43 104.43(14) 2_665 . ?
C43 P3 C43 104.43(14) 2_665 3_565 ?
C2 C1 S1 120.4(3) . . ?
C2 C1 C6 116.3(4) . . ?
C6 C1 S1 123.1(3) . . ?
C1 C2 Cl1 119.6(3) . . ?
C3 C2 Cl1 117.6(4) . . ?
C3 C2 C1 122.7(4) . . ?
C2 C3 H3 120.8 . . ?
C4 C3 C2 118.4(4) . . ?
C4 C3 H3 120.8 . . ?
F1 C4 C5 118.8(5) . . ?
C3 C4 F1 119.1(4) . . ?
C3 C4 C5 122.1(4) . . ?
C4 C5 H5 120.8 . . ?
C4 C5 C6 118.4(4) . . ?
C6 C5 H5 120.8 . . ?
C1 C6 H6 119.0 . . ?
C5 C6 C1 122.0(4) . . ?
C5 C6 H6 119.0 . . ?
C8 C7 P1 116.9(3) . . ?
C12 C7 P1 123.5(3) . . ?
C12 C7 C8 119.5(4) . . ?
C7 C8 H8 119.9 . . ?
C9 C8 C7 120.2(4) . . ?
C9 C8 H8 119.9 . . ?
C8 C9 H9 119.8 . . ?
C8 C9 C10 120.3(5) . . ?
C10 C9 H9 119.8 . . ?
C9 C10 H10 120.0 . . ?
C9 C10 C11 120.1(4) . . ?
C11 C10 H10 120.0 . . ?
C10 C11 H11 120.1 . . ?
C10 C11 C12 119.9(5) . . ?
C12 C11 H11 120.1 . . ?
C7 C12 C11 120.0(4) . . ?
C7 C12 H12 120.0 . . ?
C11 C12 H12 120.0 . . ?
C14 C13 P1 117.8(3) . . ?
C14 C13 C18 118.7(4) . . ?
C18 C13 P1 123.4(3) . . ?
C13 C14 H14 119.9 . . ?
C13 C14 C15 120.2(4) . . ?
C15 C14 H14 119.9 . . ?
C14 C15 H15 119.8 . . ?
C16 C15 C14 120.3(5) . . ?
C16 C15 H15 119.8 . . ?
C15 C16 H16 120.0 . . ?
C17 C16 C15 120.0(4) . . ?
C17 C16 H16 120.0 . . ?
C16 C17 H17 119.9 . . ?
C16 C17 C18 120.2(4) . . ?
C18 C17 H17 119.9 . . ?
C13 C18 H18 119.8 . . ?
C17 C18 C13 120.4(4) . . ?
C17 C18 H18 119.8 . . ?
C20 C19 P1 122.5(3) . . ?
C20 C19 C24 119.1(4) . . ?
C24 C19 P1 118.4(3) . . ?
C19 C20 H20 119.6 . . ?
C21 C20 C19 120.7(4) . . ?
C21 C20 H20 119.6 . . ?
C20 C21 H21 120.1 . . ?
C22 C21 C20 119.8(4) . . ?
C22 C21 H21 120.1 . . ?
C21 C22 H22 119.8 . . ?
C21 C22 C23 120.4(4) . . ?
C23 C22 H22 119.8 . . ?
C22 C23 H23 120.2 . . ?
C24 C23 C22 119.7(4) . . ?
C24 C23 H23 120.2 . . ?
C19 C24 H24 119.9 . . ?
C23 C24 C19 120.3(4) . . ?
C23 C24 H24 119.9 . . ?
C26 C25 P2 117.9(3) . . ?
C30 C25 P2 123.1(3) . . ?
C30 C25 C26 119.0(4) . . ?
C25 C26 H26 119.9 . . ?
C27 C26 C25 120.3(4) . . ?
C27 C26 H26 119.9 . . ?
C26 C27 H27 119.8 . . ?
C28 C27 C26 120.4(4) . . ?
C28 C27 H27 119.8 . . ?
C27 C28 H28 120.2 . . ?
C27 C28 C29 119.7(4) . . ?
C29 C28 H28 120.2 . . ?
C28 C29 H29 119.8 . . ?
C30 C29 C28 120.3(4) . . ?
C30 C29 H29 119.8 . . ?
C25 C30 H30 119.8 . . ?
C29 C30 C25 120.3(4) . . ?
C29 C30 H30 119.8 . . ?
C32 C31 P2 122.4(3) . . ?
C36 C31 P2 117.7(3) . . ?
C36 C31 C32 119.8(3) . . ?
C31 C32 H32 120.1 . . ?
C33 C32 C31 119.8(4) . . ?
C33 C32 H32 120.1 . . ?
C32 C33 H33 120.0 . . ?
C34 C33 C32 120.1(4) . . ?
C34 C33 H33 120.0 . . ?
C33 C34 H34 119.8 . . ?
C33 C34 C35 120.3(4) . . ?
C35 C34 H34 119.8 . . ?
C34 C35 H35 120.1 . . ?
C34 C35 C36 119.8(4) . . ?
C36 C35 H35 120.1 . . ?
C31 C36 C35 120.2(4) . . ?
C31 C36 H36 119.9 . . ?
C35 C36 H36 119.9 . . ?
C38 C37 P2 122.9(3) . . ?
C42 C37 P2 118.4(3) . . ?
C42 C37 C38 118.7(3) . . ?
C37 C38 H38 120.0 . . ?
C37 C38 C39 120.0(4) . . ?
C39 C38 H38 120.0 . . ?
C38 C39 H39 119.7 . . ?
C40 C39 C38 120.5(4) . . ?
C40 C39 H39 119.7 . . ?
C39 C40 H40 120.1 . . ?
C39 C40 C41 119.7(4) . . ?
C41 C40 H40 120.1 . . ?
C40 C41 H41 119.9 . . ?
C40 C41 C42 120.2(4) . . ?
C42 C41 H41 119.9 . . ?
C37 C42 H42 119.6 . . ?
C41 C42 C37 120.8(4) . . ?
C41 C42 H42 119.6 . . ?
C44 C43 P3 123.4(3) . . ?
C44 C43 C48 118.9(4) . . ?
C48 C43 P3 117.6(3) . . ?
C43 C44 H44 120.0 . . ?
C45 C44 C43 120.0(4) . . ?
C45 C44 H44 120.0 . . ?
C44 C45 H45 119.9 . . ?
C46 C45 C44 120.2(4) . . ?
C46 C45 H45 119.9 . . ?
C45 C46 H46 119.8 . . ?
C45 C46 C47 120.3(4) . . ?
C47 C46 H46 119.8 . . ?
C46 C47 H47 119.9 . . ?
C48 C47 C46 120.1(5) . . ?
C48 C47 H47 119.9 . . ?
C43 C48 H48 119.8 . . ?
C47 C48 C43 120.4(4) . . ?
C47 C48 H48 119.8 . . ?
H49A C49 H49B 109.5 . . ?
H49A C49 H49C 109.5 . . ?
H49B C49 H49C 109.4 . . ?
C50 C49 H49A 109.4 . . ?
C50 C49 H49B 109.4 . . ?
C50 C49 H49C 109.7 . . ?
H49D C49A H49E 109.5 . . ?
H49D C49A H49F 109.5 . . ?
H49E C49A H49F 109.5 . . ?
C50A C49A H49D 109.5 . . ?
C50A C49A H49E 109.5 . . ?
C50A C49A H49F 109.5 . . ?
C49 C50 H50A 110.9 . . ?
C49 C50 H50B 110.9 . . ?
C49 C50 C51 104.2(8) . . ?
H50A C50 H50B 108.9 . . ?
C51 C50 H50A 110.9 . . ?
C51 C50 H50B 110.9 . . ?
C49A C50A H50C 110.3 . . ?
C49A C50A H50D 110.3 . . ?
C49A C50A C51A 106.9(7) . . ?
H50C C50A H50D 108.6 . . ?
C51A C50A H50C 110.3 . . ?
C51A C50A H50D 110.3 . . ?
C50 C51 H51A 110.7 . . ?
C50 C51 H51B 110.7 . . ?
H51A C51 H51B 108.8 . . ?
C52 C51 C50 105.2(8) . . ?
C52 C51 H51A 110.7 . . ?
C52 C51 H51B 110.7 . . ?
C50A C51A H51C 109.6 . . ?
C50A C51A H51D 109.6 . . ?
H51C C51A H51D 108.1 . . ?
C52A C51A C50A 110.2(7) . . ?
C52A C51A H51C 109.6 . . ?
C52A C51A H51D 109.6 . . ?
C51 C52 H52A 109.3 . . ?
C51 C52 H52B 109.3 . . ?
C51 C52 C53 111.7(8) . . ?
H52A C52 H52B 107.9 . . ?
C53 C52 H52A 109.3 . . ?
C53 C52 H52B 109.3 . . ?
C51A C52A H52C 102.2 . . ?
C51A C52A H52D 102.2 . . ?
H52C C52A H52D 104.8 . . ?
C53A C52A C51A 139.3(9) . . ?
C53A C52A H52C 102.2 . . ?
C53A C52A H52D 102.2 . . ?
C52 C53 H53A 110.0 . . ?
C52 C53 H53B 110.0 . . ?
C52 C53 C54 108.4(8) . . ?
H53A C53 H53B 108.4 . . ?
C54 C53 H53A 110.0 . . ?
C54 C53 H53B 110.0 . . ?
C52A C53A H53C 106.8 . . ?
C52A C53A H53D 106.8 . . ?
C52A C53A C54A 122.1(8) . . ?
H53C C53A H53D 106.6 . . ?
C54A C53A H53C 106.8 . . ?
C54A C53A H53D 106.8 . . ?
C53 C54 H54A 109.5 . . ?
C53 C54 H54B 109.5 . . ?
C53 C54 H54C 109.5 . . ?
H54A C54 H54B 109.5 . . ?
H54A C54 H54C 109.5 . . ?
H54B C54 H54C 109.5 . . ?
C53A C54A H54D 109.5 . . ?
C53A C54A H54E 109.5 . . ?
C53A C54A H54F 109.5 . . ?
H54D C54A H54E 109.5 . . ?
H54D C54A H54F 109.5 . . ?
H54E C54A H54F 109.5 . . ?

loop_
_geom_torsion_atom_site_label_1
_geom_torsion_atom_site_label_2
_geom_torsion_atom_site_label_3
_geom_torsion_atom_site_label_4
_geom_torsion
_geom_torsion_site_symmetry_1
_geom_torsion_site_symmetry_2
_geom_torsion_site_symmetry_3
_geom_torsion_site_symmetry_4
_geom_torsion_publ_flag
Cu1 S1 C1 C2 161.8(3) . . . . ?
Cu1 S1 C1 C6 -14.2(4) . . . . ?
Cu2 S1 C1 C2 -121.8(3) . . . . ?
Cu2 S1 C1 C6 62.1(3) . . . . ?
Cu2 P1 C7 C8 -62.4(3) . . . . ?
Cu2 P1 C7 C12 113.7(3) . . . . ?
Cu2 P1 C13 C14 -32.0(4) . . . . ?
Cu2 P1 C13 C18 146.8(3) . . . . ?
Cu2 P1 C19 C20 151.9(3) . . . . ?
Cu2 P1 C19 C24 -27.5(4) . . . . ?
Cu4 P2 C25 C26 46.7(3) . . . . ?
Cu4 P2 C25 C30 -131.6(3) . . . . ?
Cu4 P2 C31 C32 -150.3(3) . . . . ?
Cu4 P2 C31 C36 31.8(3) . . . . ?
Cu4 P2 C37 C38 -136.8(3) . . . . ?
Cu4 P2 C37 C42 43.9(3) . . . . ?
Cu5 P3 C43 C44 138.5(3) . . . . ?
Cu5 P3 C43 C48 -37.8(3) . . . . ?
Cl1 C2 C3 C4 -178.6(4) . . . . ?
S1 C1 C2 Cl1 2.2(5) . . . . ?
S1 C1 C2 C3 -175.4(4) . . . . ?
S1 C1 C6 C5 176.2(3) . . . . ?
P1 C7 C8 C9 176.8(3) . . . . ?
P1 C7 C12 C11 -176.6(3) . . . . ?
P1 C13 C14 C15 -178.9(5) . . . . ?
P1 C13 C18 C17 -179.3(3) . . . . ?
P1 C19 C20 C21 -178.8(3) . . . . ?
P1 C19 C24 C23 178.8(3) . . . . ?
P2 C25 C26 C27 -179.5(3) . . . . ?
P2 C25 C30 C29 179.3(3) . . . . ?
P2 C31 C32 C33 -177.1(3) . . . . ?
P2 C31 C36 C35 177.1(3) . . . . ?
P2 C37 C38 C39 -179.1(3) . . . . ?
P2 C37 C42 C41 178.6(4) . . . . ?
P3 C43 C44 C45 -177.1(3) . . . . ?
P3 C43 C48 C47 177.2(4) . . . . ?
F1 C4 C5 C6 179.8(4) . . . . ?
C1 C2 C3 C4 -0.9(8) . . . . ?
C2 C1 C6 C5 -0.1(6) . . . . ?
C2 C3 C4 F1 -179.0(5) . . . . ?
C2 C3 C4 C5 0.1(8) . . . . ?
C3 C4 C5 C6 0.7(8) . . . . ?
C4 C5 C6 C1 -0.7(7) . . . . ?
C6 C1 C2 Cl1 178.5(3) . . . . ?
C6 C1 C2 C3 0.9(6) . . . . ?
C7 P1 C13 C14 90.6(4) . . . . ?
C7 P1 C13 C18 -90.6(4) . . . . ?
C7 P1 C19 C20 26.9(4) . . . . ?
C7 P1 C19 C24 -152.6(3) . . . . ?
C7 C8 C9 C10 -0.4(7) . . . . ?
C8 C7 C12 C11 -0.6(6) . . . . ?
C8 C9 C10 C11 0.4(8) . . . . ?
C9 C10 C11 C12 -0.5(8) . . . . ?
C10 C11 C12 C7 0.6(7) . . . . ?
C12 C7 C8 C9 0.5(6) . . . . ?
C13 P1 C7 C8 175.3(3) . . . . ?
C13 P1 C7 C12 -8.6(4) . . . . ?
C13 P1 C19 C20 -82.6(4) . . . . ?
C13 P1 C19 C24 98.0(3) . . . . ?
C13 C14 C15 C16 -2.5(9) . . . . ?
C14 C13 C18 C17 -0.5(6) . . . . ?
C14 C15 C16 C17 1.0(9) . . . . ?
C15 C16 C17 C18 0.8(8) . . . . ?
C16 C17 C18 C13 -1.0(7) . . . . ?
C18 C13 C14 C15 2.3(7) . . . . ?
C19 P1 C7 C8 66.2(3) . . . . ?
C19 P1 C7 C12 -117.7(3) . . . . ?
C19 P1 C13 C14 -161.2(4) . . . . ?
C19 P1 C13 C18 17.6(4) . . . . ?
C19 C20 C21 C22 -0.1(7) . . . . ?
C20 C19 C24 C23 -0.6(6) . . . . ?
C20 C21 C22 C23 -0.4(8) . . . . ?
C21 C22 C23 C24 0.4(8) . . . . ?
C22 C23 C24 C19 0.1(7) . . . . ?
C24 C19 C20 C21 0.6(6) . . . . ?
C25 P2 C31 C32 -23.6(3) . . . . ?
C25 P2 C31 C36 158.5(3) . . . . ?
C25 P2 C37 C38 99.0(3) . . . . ?
C25 P2 C37 C42 -80.3(3) . . . . ?
C25 C26 C27 C28 0.9(7) . . . . ?
C26 C25 C30 C29 1.0(6) . . . . ?
C26 C27 C28 C29 -0.5(7) . . . . ?
C27 C28 C29 C30 0.4(7) . . . . ?
C28 C29 C30 C25 -0.7(7) . . . . ?
C30 C25 C26 C27 -1.1(6) . . . . ?
C31 P2 C25 C26 -82.0(3) . . . . ?
C31 P2 C25 C30 99.8(3) . . . . ?
C31 P2 C37 C38 -9.2(4) . . . . ?
C31 P2 C37 C42 171.5(3) . . . . ?
C31 C32 C33 C34 0.2(6) . . . . ?
C32 C31 C36 C35 -0.9(6) . . . . ?
C32 C33 C34 C35 -1.1(7) . . . . ?
C33 C34 C35 C36 0.9(7) . . . . ?
C34 C35 C36 C31 0.1(7) . . . . ?
C36 C31 C32 C33 0.7(6) . . . . ?
C37 P2 C25 C26 171.4(3) . . . . ?
C37 P2 C25 C30 -6.9(4) . . . . ?
C37 P2 C31 C32 83.6(3) . . . . ?
C37 P2 C31 C36 -94.3(3) . . . . ?
C37 C38 C39 C40 -0.2(6) . . . . ?
C38 C37 C42 C41 -0.8(6) . . . . ?
C38 C39 C40 C41 0.6(7) . . . . ?
C39 C40 C41 C42 -1.1(7) . . . . ?
C40 C41 C42 C37 1.2(7) . . . . ?
C42 C37 C38 C39 0.3(6) . . . . ?
C43 P3 C43 C44 -96.2(2) 3_565 . . . ?
C43 P3 C43 C44 13.2(4) 2_665 . . . ?
C43 P3 C43 C48 87.5(4) 3_565 . . . ?
C43 P3 C43 C48 -163.1(3) 2_665 . . . ?
C43 C44 C45 C46 0.6(7) . . . . ?
C44 C43 C48 C47 0.7(6) . . . . ?
C44 C45 C46 C47 -0.3(8) . . . . ?
C45 C46 C47 C48 0.1(8) . . . . ?
C46 C47 C48 C43 -0.4(8) . . . . ?
C48 C43 C44 C45 -0.8(6) . . . . ?
C49 C50 C51 C52 120.3(14) . . . . ?
C49A C50A C51A C52A 16.1(17) . . . . ?
C50 C51 C52 C53 163.1(12) . . . . ?
C50A C51A C52A C53A 178.7(15) . . . . ?
C51 C52 C53 C54 39.3(18) . . . . ?
C51A C52A C53A C54A -14(2) . . . . ?

_shelx_res_file                  
;
    lxz200803.res created by SHELXL-2014/7

TITL lxz200803_a.res in R-3
REM Old TITL lxz200803 in R-3
REM SHELXT solution in R-3: R1 0.139, Rweak 0.007, Alpha 0.038
REM <I/s> 0.000 for 0 systematic absences, Orientation as input
REM Formula found by SHELXT: C132 N18 O3 P6 Cl7 Br13
CELL 1.54178 28.5683 28.5683 32.4803 90 90 120
ZERR 5.99994 0.0003 0.0003 0.0006 0 0 0
LATT 3
SYMM -Y,+X-Y,+Z
SYMM +Y-X,-X,+Z
SFAC C H Cl Cu F P S
UNIT 972 990 18 78 18 42 18
DFIX 1.54 0.01 C49 C50 C50 C51 C52 C51 C52 C53 C54 C53 C49A C50A C50A C51A =
 C52A C51A C52A C53A C54A C53A
DANG 2.515 0.01 C52 C54 C53 C51
DANG 2.515 0.01 C49A C51A C50A C52A
DANG 2.515 0.01 C54A C52A C53A C51A
DANG 2.515 0.01 C49 C51 C50 C52
SIMU 0.01 0.02 2 C49 > C54A
RIGU 0.001 0.002 C49A C50A C51A C52A C53A C54A
RIGU 0.001 0.002 C49 C50 C51 C52 C53 C54
ISOR 0.01 0.02 C49 C49A C50 C51 C52 C53 C53A C54 C52A C51A C50A C54A

L.S. 10
PLAN  5
SIZE 0.1 0.11 0.12
TEMP -100.16
BOND $H
conf
more -1
list 4
fmap 2
acta
REM <olex2.extras>
REM <HklSrc "%.\\lxz200803.hkl">
REM </olex2.extras>

WGHT    0.069300  146.082001
FVAR       0.09160   0.47303
CU1   4    0.372702    0.647308    0.375821    11.00000    0.03132    0.03034 =
         0.03144   -0.00174   -0.00044    0.01521
CU2   4    0.315287    0.543638    0.388310    11.00000    0.03506    0.02803 =
         0.03309   -0.00431    0.00014    0.01053
CU3   4    0.292622    0.592463    0.441052    11.00000    0.03184    0.03943 =
         0.03018   -0.00161   -0.00116    0.02159
CU4   4    0.222552    0.615165    0.451031    11.00000    0.02572    0.03110 =
         0.03879    0.00553    0.00538    0.01350
CU5   4    0.333333    0.666667    0.495047    10.33333    0.04162    0.04162 =
         0.02381    0.00000    0.00000    0.02081
CL1   3    0.424062    0.525341    0.281281    11.00000    0.08948    0.11570 =
         0.06273   -0.01624    0.00466    0.07698
S1    7    0.385256    0.584785    0.342706    11.00000    0.03276    0.03546 =
         0.03323   -0.00371    0.00151    0.01674
P1    6    0.250700    0.460255    0.370969    11.00000    0.03134    0.02736 =
         0.03687   -0.00608   -0.00019    0.01123
P2    6    0.136109    0.566587    0.470988    11.00000    0.02553    0.03323 =
         0.03603    0.00436    0.00454    0.01341
P3    6    0.333333    0.666667    0.563678    10.33333    0.03736    0.03736 =
         0.02325    0.00000    0.00000    0.01868
F1    5    0.312160    0.543103    0.169515    11.00000    0.09713    0.13214 =
         0.03094   -0.01533   -0.00804    0.05636
C1    1    0.360288    0.570327    0.291593    11.00000    0.03662    0.03662 =
         0.03123   -0.00221    0.00624    0.01121
C2    1    0.378264    0.544994    0.264298    11.00000    0.04793    0.06377 =
         0.04375   -0.00489    0.00809    0.02879
C3    1    0.363045    0.536214    0.223671    11.00000    0.07146    0.08524 =
         0.03933   -0.01245    0.00876    0.03991
AFIX  43
H3    2    0.376382    0.519306    0.205719    11.00000   -1.20000
AFIX   0
C4    1    0.328337    0.552338    0.209706    11.00000    0.06400    0.07860 =
         0.02903   -0.00656    0.00112    0.02510
C5    1    0.308433    0.576941    0.234901    11.00000    0.05603    0.06089 =
         0.03794    0.00014   -0.00420    0.02430
AFIX  43
H5    2    0.283967    0.587512    0.224614    11.00000   -1.20000
AFIX   0
C6    1    0.324842    0.585957    0.275583    11.00000    0.04625    0.04369 =
         0.03562   -0.00310   -0.00048    0.01999
AFIX  43
H6    2    0.311595    0.603308    0.293161    11.00000   -1.20000
AFIX   0
C7    1    0.224156    0.457153    0.319305    11.00000    0.03396    0.02827 =
         0.03945   -0.00220    0.00030    0.00930
C8    1    0.198454    0.487318    0.312273    11.00000    0.04422    0.03441 =
         0.05678   -0.00186   -0.00480    0.01635
AFIX  43
H8    2    0.193891    0.506571    0.334287    11.00000   -1.20000
AFIX   0
C9    1    0.179893    0.489090    0.273699    11.00000    0.05995    0.04898 =
         0.07044    0.01149   -0.01422    0.02132
AFIX  43
H9    2    0.162324    0.509415    0.269135    11.00000   -1.20000
AFIX   0
C10   1    0.186611    0.461457    0.241421    11.00000    0.06647    0.06917 =
         0.05135    0.00875   -0.01563    0.01765
AFIX  43
H10   2    0.173853    0.463004    0.214730    11.00000   -1.20000
AFIX   0
C11   1    0.211914    0.431531    0.247953    11.00000    0.06879    0.06631 =
         0.04089   -0.01185   -0.00097    0.02025
AFIX  43
H11   2    0.216299    0.412325    0.225815    11.00000   -1.20000
AFIX   0
C12   1    0.230954    0.429636    0.287102    11.00000    0.04853    0.04440 =
         0.04300   -0.00507    0.00177    0.01937
AFIX  43
H12   2    0.248615    0.409383    0.291590    11.00000   -1.20000
AFIX   0
C13   1    0.275576    0.412463    0.370150    11.00000    0.03731    0.03373 =
         0.04330   -0.00853   -0.00692    0.01624
C14   1    0.328970    0.431880    0.359103    11.00000    0.04344    0.03845 =
         0.09930   -0.00307    0.00524    0.01910
AFIX  43
H14   2    0.351488    0.469086    0.352744    11.00000   -1.20000
AFIX   0
C15   1    0.349697    0.397117    0.357293    11.00000    0.04409    0.05807 =
         0.13435   -0.01225   -0.00412    0.02977
AFIX  43
H15   2    0.385930    0.410342    0.348621    11.00000   -1.20000
AFIX   0
C16   1    0.318132    0.343822    0.367958    11.00000    0.06091    0.04939 =
         0.10671   -0.01749   -0.02599    0.03628
AFIX  43
H16   2    0.332689    0.320345    0.367086    11.00000   -1.20000
AFIX   0
C17   1    0.265669    0.324407    0.379858    11.00000    0.05744    0.03663 =
         0.07879   -0.00589   -0.02029    0.02295
AFIX  43
H17   2    0.244005    0.287552    0.387555    11.00000   -1.20000
AFIX   0
C18   1    0.244048    0.358275    0.380722    11.00000    0.04165    0.03241 =
         0.05731   -0.00666   -0.01020    0.01350
AFIX  43
H18   2    0.207421    0.344387    0.388593    11.00000   -1.20000
AFIX   0
C19   1    0.189877    0.427317    0.402671    11.00000    0.03686    0.03361 =
         0.04246   -0.00256    0.00245    0.01513
C20   1    0.139976    0.388664    0.387049    11.00000    0.03745    0.04035 =
         0.05025   -0.00858    0.00140    0.01202
AFIX  43
H20   2    0.137024    0.378157    0.358990    11.00000   -1.20000
AFIX   0
C21   1    0.094599    0.365360    0.411932    11.00000    0.03597    0.04823 =
         0.06856   -0.00418    0.00466    0.01103
AFIX  43
H21   2    0.060679    0.339046    0.400967    11.00000   -1.20000
AFIX   0
C22   1    0.098739    0.380407    0.452617    11.00000    0.04826    0.05873 =
         0.06821    0.00381    0.02112    0.01841
AFIX  43
H22   2    0.067525    0.364560    0.469651    11.00000   -1.20000
AFIX   0
C23   1    0.148412    0.418731    0.468988    11.00000    0.05798    0.05205 =
         0.04754    0.00099    0.01146    0.02277
AFIX  43
H23   2    0.151136    0.428837    0.497131    11.00000   -1.20000
AFIX   0
C24   1    0.193797    0.442021    0.444027    11.00000    0.04452    0.03894 =
         0.04530   -0.00297    0.00241    0.01794
AFIX  43
H24   2    0.227732    0.468112    0.455114    11.00000   -1.20000
AFIX   0
C25   1    0.089456    0.528208    0.429251    11.00000    0.02896    0.03665 =
         0.03600    0.00591    0.00393    0.01435
C26   1    0.103675    0.498605    0.403119    11.00000    0.03940    0.05299 =
         0.04649   -0.00324   -0.00090    0.02380
AFIX  43
H26   2    0.136551    0.498589    0.407463    11.00000   -1.20000
AFIX   0
C27   1    0.070049    0.469200    0.370828    11.00000    0.05343    0.06216 =
         0.04785   -0.01028   -0.00082    0.02604
AFIX  43
H27   2    0.079762    0.448724    0.353385    11.00000   -1.20000
AFIX   0
C28   1    0.022577    0.469499    0.363879    11.00000    0.04694    0.05645 =
         0.04385   -0.00121   -0.00757    0.01722
AFIX  43
H28   2   -0.000228    0.449540    0.341584    11.00000   -1.20000
AFIX   0
C29   1    0.008275    0.499116    0.389631    11.00000    0.04103    0.06116 =
         0.05464    0.00289   -0.00841    0.02312
AFIX  43
H29   2   -0.024522    0.499198    0.385019    11.00000   -1.20000
AFIX   0
C30   1    0.041532    0.528487    0.421951    11.00000    0.03475    0.04873 =
         0.05024    0.00021    0.00007    0.01982
AFIX  43
H30   2    0.031663    0.548955    0.439265    11.00000   -1.20000
AFIX   0
C31   1    0.120661    0.516590    0.511725    11.00000    0.03139    0.03295 =
         0.03707    0.00438    0.00649    0.01457
C32   1    0.070672    0.469173    0.514606    11.00000    0.03173    0.03991 =
         0.04874    0.00495    0.00489    0.01536
AFIX  43
H32   2    0.043716    0.461043    0.494314    11.00000   -1.20000
AFIX   0
C33   1    0.060470    0.433898    0.547256    11.00000    0.04095    0.04041 =
         0.05823    0.01406    0.01787    0.01535
AFIX  43
H33   2    0.026540    0.401530    0.549241    11.00000   -1.20000
AFIX   0
C34   1    0.099542    0.445837    0.576764    11.00000    0.06396    0.04733 =
         0.04726    0.01505    0.00818    0.02496
AFIX  43
H34   2    0.092218    0.421944    0.599296    11.00000   -1.20000
AFIX   0
C35   1    0.149459    0.492534    0.573716    11.00000    0.06442    0.05002 =
         0.04469    0.00813   -0.00892    0.02137
AFIX  43
H35   2    0.176485    0.500389    0.593888    11.00000   -1.20000
AFIX   0
C36   1    0.159853    0.527855    0.541027    11.00000    0.04189    0.04019 =
         0.04744    0.00484   -0.00310    0.01320
AFIX  43
H36   2    0.194068    0.559855    0.538871    11.00000   -1.20000
AFIX   0
C37   1    0.107537    0.606801    0.491664    11.00000    0.02726    0.03877 =
         0.04142    0.00010    0.00208    0.01575
C38   1    0.075241    0.591989    0.526790    11.00000    0.03652    0.04243 =
         0.04428    0.00321    0.00741    0.01898
AFIX  43
H38   2    0.067584    0.560116    0.541385    11.00000   -1.20000
AFIX   0
C39   1    0.054153    0.623943    0.540529    11.00000    0.04042    0.06242 =
         0.05134    0.00002    0.01186    0.02812
AFIX  43
H39   2    0.032062    0.613625    0.564444    11.00000   -1.20000
AFIX   0
C40   1    0.065084    0.670303    0.519723    11.00000    0.04905    0.05573 =
         0.06494   -0.00318    0.00699    0.03404
AFIX  43
H40   2    0.050887    0.692083    0.529388    11.00000   -1.20000
AFIX   0
C41   1    0.096821    0.685035    0.484692    11.00000    0.05844    0.05232 =
         0.06691    0.01115    0.01152    0.03708
AFIX  43
H41   2    0.103922    0.716667    0.469990    11.00000   -1.20000
AFIX   0
C42   1    0.118258    0.653821    0.471003    11.00000    0.04647    0.04816 =
         0.05061    0.00979    0.01211    0.02691
AFIX  43
H42   2    0.140574    0.664617    0.447203    11.00000   -1.20000
AFIX   0
C43   1    0.385391    0.729605    0.586641    11.00000    0.04336    0.03823 =
         0.02949    0.00016   -0.00381    0.01942
C44   1    0.376405    0.753573    0.620758    11.00000    0.05836    0.04323 =
         0.03209   -0.00012   -0.00180    0.02333
AFIX  43
H44   2    0.342200    0.736232    0.634047    11.00000   -1.20000
AFIX   0
C45   1    0.417400    0.802803    0.635372    11.00000    0.08969    0.04506 =
         0.04170   -0.00733   -0.01022    0.02689
AFIX  43
H45   2    0.411283    0.818913    0.658813    11.00000   -1.20000
AFIX   0
C46   1    0.466651    0.828223    0.616092    11.00000    0.07239    0.04252 =
         0.06571   -0.00295   -0.01882    0.00815
AFIX  43
H46   2    0.494507    0.861970    0.626160    11.00000   -1.20000
AFIX   0
C47   1    0.475973    0.805032    0.582124    11.00000    0.05189    0.05716 =
         0.06017    0.00128   -0.00412    0.00919
AFIX  43
H47   2    0.510225    0.822806    0.568917    11.00000   -1.20000
AFIX   0
C48   1    0.435749    0.756198    0.567334    11.00000    0.04832    0.04951 =
         0.04423    0.00309    0.00251    0.01823
AFIX  43
H48   2    0.442309    0.740503    0.543840    11.00000   -1.20000
AFIX   0

PART 1
C49   1    0.246519    0.388071    0.619965    21.00000    0.13461    0.09701 =
         0.11982    0.03940    0.03583    0.03642
AFIX   3
H49A  2    0.274939    0.401631    0.598965    21.00000   -1.50000
H49B  2    0.229469    0.348641    0.621775    21.00000   -1.50000
H49C  2    0.262389    0.404141    0.646675    21.00000   -1.50000
AFIX   0
PART 0
PART 2
C49A  1    0.206623    0.367452    0.578091   -21.00000    0.12951    0.08198 =
         0.12293    0.03435    0.02432    0.03065
AFIX 137
H49D  2    0.167764    0.349536    0.583789   -21.00000   -1.50000
H49E  2    0.221458    0.406653    0.577007   -21.00000   -1.50000
H49F  2    0.224691    0.358783    0.599965   -21.00000   -1.50000
AFIX   0
PART 0
PART 1
C50   1    0.204075    0.403194    0.608178    21.00000    0.14307    0.11091 =
         0.12144    0.02602    0.02548    0.04707
AFIX  23
H50A  2    0.221300    0.440326    0.596881    21.00000   -1.20000
H50B  2    0.181804    0.400832    0.632296    21.00000   -1.20000
AFIX   0
PART 0
PART 2
C50A  1    0.215874    0.347850    0.536935   -21.00000    0.13119    0.13469 =
         0.13046    0.01200    0.00804    0.05105
AFIX  23
H50C  2    0.237716    0.330067    0.540790   -21.00000   -1.20000
H50D  2    0.235295    0.378647    0.517799   -21.00000   -1.20000
AFIX   0
PART 0
PART 1
C51   1    0.167784    0.359209    0.573549    21.00000    0.14335    0.09715 =
         0.12042    0.02961    0.01448    0.06531
AFIX  23
H51A  2    0.168902    0.377282    0.547263    21.00000   -1.20000
H51B  2    0.180969    0.333560    0.568648    21.00000   -1.20000
AFIX   0
PART 0
PART 2
C51A  1    0.159039    0.306849    0.519327   -21.00000    0.11548    0.06982 =
         0.07373    0.04313    0.01890    0.05451
AFIX  23
H51C  2    0.157827    0.313686    0.489573   -21.00000   -1.20000
H51D  2    0.152398    0.269563    0.522632   -21.00000   -1.20000
AFIX   0
PART 0
PART 1
C52   1    0.110785    0.330016    0.590965    21.00000    0.14699    0.11033 =
         0.12429    0.01458    0.01699    0.05896
AFIX  23
H52A  2    0.102889    0.356668    0.603946    21.00000   -1.20000
H52B  2    0.108299    0.304377    0.612528    21.00000   -1.20000
AFIX   0
PART 0
PART 2
C52A  1    0.117120    0.312256    0.540883   -21.00000    0.12251    0.07071 =
         0.09992    0.04493    0.03050    0.05666
AFIX  23
H52C  2    0.123860    0.307160    0.569990   -21.00000   -1.20000
H52D  2    0.130215    0.351416    0.538288   -21.00000   -1.20000
AFIX   0
PART 0
PART 1
C53   1    0.068991    0.299343    0.557779    21.00000    0.11528    0.05940 =
         0.09043    0.03591    0.04438    0.05467
AFIX  23
H53A  2    0.060842    0.324346    0.542405    21.00000   -1.20000
H53B  2    0.035101    0.270922    0.570458    21.00000   -1.20000
AFIX   0
PART 0
PART 2
C53A  1    0.060242    0.289685    0.540150   -21.00000    0.12013    0.06270 =
         0.10316    0.04484    0.03382    0.05370
AFIX  23
H53C  2    0.053195    0.320103    0.543148   -21.00000   -1.20000
H53D  2    0.045939    0.267301    0.565266   -21.00000   -1.20000
AFIX   0
PART 0
PART 1
C54   1    0.092050    0.273491    0.528250    21.00000    0.12893    0.10564 =
         0.10468    0.01284    0.03048    0.07581
AFIX 137
H54A  2    0.077566    0.271320    0.500524    21.00000   -1.50000
H54B  2    0.081664    0.237075    0.537925    21.00000   -1.50000
H54C  2    0.131551    0.295675    0.527567    21.00000   -1.50000
AFIX   0
PART 0
PART 2
C54A  1    0.025866    0.255547    0.504452   -21.00000    0.12157    0.07648 =
         0.10711    0.04050    0.03521    0.04951
AFIX 137
H54D  2    0.043591    0.272486    0.478421   -21.00000   -1.50000
H54E  2   -0.009714    0.252770    0.505656   -21.00000   -1.50000
H54F  2    0.021519    0.219337    0.506222   -21.00000   -1.50000
AFIX   0

PART 0
H     2    0.321748    0.553082    0.439507    11.00000    0.04144
HA    2    0.422390    0.666004    0.408096    11.00000    0.05265
HB    2    0.271568    0.613472    0.482646    11.00000    0.06531
HC    2    0.333333    0.666667    0.354977    10.33333    0.06873
HKLF 4

REM  lxz200803_a.res in R-3
REM R1 =  0.0469 for    8768 Fo > 4sig(Fo)  and  0.0492 for all    9362 data
REM    646 parameters refined using    276 restraints

END

WGHT      0.0694    145.9275

REM Highest difference peak  1.701,  deepest hole -1.444,  1-sigma level  0.085
Q1    1   0.1393  0.3403  0.5698  11.00000  0.05    1.70
Q2    1   0.2304  0.3833  0.6072  11.00000  0.05    1.23
Q3    1   0.2963  0.3977  0.6363  11.00000  0.05    1.16
Q4    1   0.2850  0.4073  0.6490  11.00000  0.05    1.15
Q5    1   0.0402  0.2854  0.5344  11.00000  0.05    1.02
;
_shelx_res_checksum              44028
_shelx_hkl_file                  
;
   0  -2   2 1233.58   43.70
   0   2  -2 1290.47   43.70
   0  -3   3    2.20    0.50
   0   3  -3    1.70    0.50
   0   4  -4  997.90   35.10
   0   5  -5  514.95   18.70
   0   6  -6 1704.73   59.79
   0   7  -7  921.11   33.10
   0   8  -8 3502.55  121.99
   0   9  -9 3314.07  115.79
   0  10 -10   22.90    2.60
   0  10 -10   19.80    2.40
   0  11 -11 1834.22   66.79
   0  11 -11 1901.91   67.19
   0  12 -12 2198.78   79.59
   0  12 -12 2260.87   80.09
   0 -13  13  675.73   34.00
   0  13 -13  709.73   27.20
   0  13 -13  706.43   27.60
   0  13 -13  676.13   28.00
   0 -14  14  401.16   19.90
   0  14 -14  467.75   19.50
   0  14 -14  463.55   20.00
   0 -15  15   25.40    4.30
   0  15 -15   32.20    4.20
   0  15 -15   25.80    4.00
   0 -16  16  488.95   23.00
   0  16 -16  515.15   22.30
   0  16 -16  524.55   22.80
   0 -17  17  445.56   21.30
   0  17 -17  423.76   20.20
   0  17 -17  473.95   20.80
   0 -18  18  151.68   10.40
   0  18 -18  163.48   10.20
   0 -19  19  408.26   19.80
   0  19 -19  411.46   19.00
   0 -20  20  241.68   13.40
   0  20 -20  243.58   12.50
   0 -21  21    9.10    2.90
   0  21 -21   11.60    2.60
   0 -22  22    4.60    2.20
   0  22 -22    3.10    1.30
   0 -23  23   15.20    2.60
  -2  24 -23   22.70    2.30
   2 -24  23   25.70    3.10
  -2  23 -22    1.20    1.30
   2 -23  22   -1.40    1.60
  -2  22 -21   58.09    5.10
   2 -22  21   63.09    5.80
  -2  21 -20   31.70    4.40
   2 -21  20   32.30    5.00
  -2  20 -19    5.00    2.20
   2 -20  19    8.30    3.00
  -2  19 -18   71.69    6.60
   2 -19  18   75.09    7.10
  -2  18 -17  222.58   12.60
   2 -18  17  217.78   12.90
  -2  17 -16   37.10    4.70
  -2  17 -16   28.40    4.50
   2 -17  16   30.40    4.70
  -2  16 -15  355.06   17.10
  -2  16 -15  359.56   16.20
   2 -16  15  336.77   17.10
  -2  15 -14  304.67   14.00
  -2  15 -14  319.17   15.00
  -2  15 -14  301.87   14.10
   2 -15  14  262.87   14.60
  -2  14 -13  598.14   24.00
  -2  14 -13  587.94   24.90
  -2  14 -13  604.34   24.00
   2 -14  13  579.84   25.10
  -2  13 -12  782.72   29.80
  -2  13 -12  755.72   29.70
  -2  12 -11  265.97   11.90
  -2  11 -10  968.70   35.90
  -2  10  -9 1458.85   52.39
  -2   9  -8 1898.51   67.19
  -2   8  -7  948.51   34.30
  -2   7  -6 2607.94   90.99
  -2   6  -5 4718.03  162.98
  -2   5  -4  636.34   22.90
  -2   4  -3  134.39    5.40
  -2   3  -2  896.51   31.30
  -2   2  -1    8.40    0.60
   2  -2   1    6.80    0.60
  -2   0   1    8.10    0.40
   2   0  -1    8.70    0.60
  -2  -2   3    8.50    0.80
   2   2  -3    5.80    0.90
   2   2  -3    7.30    0.70
  -2  -3   4  557.44   20.70
   2   3  -4  589.24   21.00
   2   3  -4  595.24   20.60
   2   4  -5 2450.15   83.79
   2   4  -5 2360.16   83.29
   2   5  -6  543.75   20.10
   2   5  -6  533.45   19.60
   2   6  -7 3798.02  134.49
   2   6  -7 3941.91  134.09
   2   7  -8  528.65   20.10
   2   7  -8  519.15   19.50
   2   8  -9 3583.84  127.29
   2   8  -9 3732.63  127.99
   2   9 -10 4505.35  156.58
   2   9 -10 4502.55  157.38
   2  10 -11 1496.05   53.79
   2  10 -11 1451.35   52.89
   2  11 -12 1991.70   71.19
   2  11 -12 1945.61   70.19
   2  12 -13  112.59    7.30
   2  12 -13  126.19    7.50
  -2 -13  14  209.88   12.10
   2  13 -14  241.88   11.90
   2  13 -14  227.28   11.70
  -2 -14  15  279.07   15.00
   2  14 -15  298.57   14.50
   2  14 -15  304.97   14.60
  -2 -15  16  531.75   24.10
   2  15 -16  542.65   23.50
   2  15 -16  541.25   23.40
  -2 -16  17  573.14   25.80
   2  16 -17  592.24   25.10
   2  16 -17  583.84   25.40
  -2 -17  18  680.93   29.70
   2  17 -18  700.83   28.70
  -2 -18  19  152.88   10.10
   2  18 -19  143.79    8.90
  -2 -19  20   72.59    6.70
   2  19 -20   76.19    5.70
  -2 -20  21   16.30    3.50
   2  20 -21   15.80    2.40
  -2 -21  22  116.99    7.40
  -2 -22  23   20.90    2.90
  -4  25 -23    4.40    1.50
   4 -25  23    8.20    2.00
  -4  24 -22   35.80    3.90
   4 -24  22   41.10    4.30
  -4  23 -21   -0.70    1.30
   4 -23  21    2.00    1.80
  -4  22 -20    8.30    2.70
   4 -22  20   14.90    3.80
  -4  21 -19    1.30    1.70
   4 -21  19    1.30    2.50
  -4  20 -18   46.50    5.30
   4 -20  18   46.80    5.90
  -4  19 -17  612.64   26.70
   4 -19  17  592.24   26.80
  -4  18 -16   81.09    6.50
  -4  18 -16   73.99    6.80
   4 -18  16   80.59    7.20
  -4  17 -15  122.79    8.60
  -4  17 -15  146.69    9.30
  -4  17 -15  129.99    8.10
   4 -17  15  141.79    9.40
  -4  16 -14    4.80    2.00
  -4  16 -14    6.20    2.40
  -4  16 -14    3.40    2.00
   4 -16  14    5.80    2.30
  -4  15 -13    9.30    2.10
  -4  15 -13    5.40    1.80
  -4  15 -13   13.50    2.70
   4 -15  13   15.60    3.10
  -4  14 -12    7.80    2.10
  -4  14 -12    5.80    2.10
  -4  13 -11  516.15   20.90
  -4  12 -10 1896.81   67.99
  -4  11  -9  425.76   17.10
  -4  10  -8  297.67   12.40
  -4   9  -7  640.74   24.00
  -4   8  -6 2577.94   90.09
  -4   7  -5   90.39    4.50
  -4   6  -4 2584.94   89.89
  -4   5  -3  109.09    4.80
  -4   3  -1 1096.39   39.50
   4  -3   1 1172.18   39.50
  -4   2   0 2051.39   73.99
  -4   2   0 2136.29   73.89
   4  -2   0 2244.58   74.09
  -4   1   1  448.36   15.90
   4  -1  -1  459.85   16.30
  -4  -1   3 1973.40   66.09
   4   1  -3 1847.62   66.49
  -4  -2   4 1682.23   58.59
   4   2  -4 1691.03   59.09
  -4  -3   5  537.15   20.00
   4   3  -5  566.74   20.40
   4   4  -6 4395.66  151.28
   4   4  -6 4380.96  152.18
   4   5  -7  814.42   28.90
   4   5  -7  815.42   30.00
   4   6  -8   12.10    1.40
   4   7  -9  150.88    6.50
   4   7  -9  151.88    7.60
   4   8 -10  235.88    9.70
   4   8 -10  239.88   11.00
   4   9 -11   49.30    4.20
   4   9 -11   47.70    3.30
   4  10 -12  359.26   16.00
   4  11 -13   17.60    2.90
   4  11 -13   21.60    3.20
  -4 -12  14  302.07   15.70
   4  12 -14  330.47   15.10
   4  12 -14  338.27   15.60
  -4 -13  15  291.87   15.40
   4  13 -15  308.17   15.00
   4  13 -15  309.27   14.70
  -4 -14  16  166.18   10.40
   4  14 -16  170.98   10.30
   4  14 -16  161.18    9.60
  -4 -15  17   32.00    5.10
   4  15 -17   39.80    5.70
   4  15 -17   37.90    4.20
  -4 -16  18  230.78   13.10
   4  16 -18  236.48   11.90
   4  16 -18  218.78   13.40
  -4 -17  19   11.10    3.30
   4  17 -19   13.50    2.80
  -4 -18  20   32.70    4.40
   4  18 -20   29.50    3.30
  -4 -19  21   42.70    4.50
  -4 -20  22   51.69    4.60
  -4 -21  23    6.40    1.90
  -6  26 -23    4.40    1.50
   6 -26  23    7.00    1.90
  -6  25 -22   41.10    4.20
   6 -25  22   52.49    4.80
  -6  24 -21   42.70    4.70
   6 -24  21   35.80    4.60
  -6  23 -20   43.70    5.20
   6 -23  20   43.90    5.50
  -6  22 -19   64.69    6.40
   6 -22  19   79.29    7.10
  -6  21 -18   86.99    7.70
   6 -21  18   90.99    8.00
  -6  20 -17  231.38   13.30
   6 -20  17  208.18   12.90
  -6  19 -16    2.40    2.20
   6 -19  16    6.60    2.60
  -6  18 -15   18.10    3.70
  -6  18 -15   23.30    3.60
  -6  18 -15   14.90    3.50
   6 -18  15   17.20    4.10
  -6  17 -14    1.20    1.70
  -6  17 -14    3.30    1.90
  -6  17 -14    5.90    2.00
   6 -17  14    2.20    1.90
  -6  16 -13  224.78   11.40
  -6  16 -13  203.88   12.30
  -6  16 -13  234.18   10.90
  -6  16 -13  232.88   12.30
   6 -16  13  202.58   11.70
  -6  15 -12   54.09    4.70
  -6  15 -12   57.49    5.30
  -6  15 -12   50.19    5.30
   6 -15  12   51.49    5.00
  -6  14 -11   17.90    2.90
  -6  13 -10  112.79    6.60
  -6  12  -9 2595.54   91.99
  -6  11  -8  110.39    6.10
  -6  10  -7  114.19    5.90
  -6   9  -6  625.94   23.40
  -6   8  -5 1512.75   53.59
  -6   7  -4  728.63   26.40
  -6   6  -3  624.04   22.60
  -6   5  -2 3169.08  109.69
  -6   4  -1    3.00    0.80
   6  -4   1    4.20    0.90
  -6   3   0  451.65   16.90
  -6   3   0  468.35   16.90
   6  -3   0  503.15   17.20
  -6   2   1 3204.88  115.49
   6  -2  -1 3502.95  115.99
  -6   1   2 1418.06   49.30
   6  -1  -2 1431.96   49.99
  -6  -1   4 7244.67  249.18
  -6  -2   5  219.08    8.50
  -6  -3   6 2750.42   97.69
   6   3  -6 2870.41   98.39
   6   4  -7  899.61   33.10
   6   5  -8  158.78    7.80
   6   6  -9 1857.81   66.69
   6   7 -10 1775.12   64.29
   6   8 -11   81.29    5.70
   6   9 -12   12.30    2.70
   6  10 -13    4.50    1.90
   6  10 -13    3.50    1.80
  -6 -11  14  610.44   27.70
   6  11 -14  634.44   27.90
   6  11 -14  735.93   27.00
   6  11 -14  686.23   27.90
  -6 -12  15  273.17   14.20
   6  12 -15  255.37   14.10
   6  12 -15  261.87   12.80
   6  12 -15  272.97   14.10
  -6 -13  16  596.04   26.50
   6  13 -16  637.64   25.20
   6  13 -16  617.84   26.70
   6  13 -16  603.64   26.40
  -6 -14  17  289.97   15.20
   6  14 -17  290.77   13.60
   6  14 -17  303.87   15.60
  -6 -15  18   -0.30    2.40
   6  15 -18    2.90    1.60
   6  15 -18   -4.60    3.70
  -6 -16  19    7.10    2.20
  -6 -17  20   49.30    5.40
  -6 -18  21  199.58   10.50
  -6 -19  22   58.69    4.60
  -8  27 -23    1.80    1.20
   8 -27  23    4.60    1.50
  -8  26 -22    0.60    1.30
   8 -26  22    2.50    1.60
  -8  25 -21    1.40    1.70
   8 -25  21    4.20    2.00
  -8  24 -20   94.39    7.40
   8 -24  20   88.59    7.30
  -8  23 -19   88.59    7.70
   8 -23  19  100.49    8.10
  -8  22 -18    8.90    2.90
   8 -22  18   10.20    3.00
  -8  21 -17    3.70    2.30
   8 -21  17    0.00    2.00
  -8  20 -16  271.87   14.80
  -8  20 -16  249.97   14.40
   8 -20  16  253.27   14.30
  -8  19 -15    2.90    2.60
  -8  19 -15    4.70    2.30
   8 -19  15    5.20    2.40
  -8  18 -14   21.00    3.90
  -8  18 -14   18.40    3.60
  -8  18 -14   17.90    3.60
   8 -18  14   16.60    3.80
  -8  17 -13   42.80    4.50
  -8  17 -13   36.10    4.90
   8 -17  13   34.90    4.50
  -8  16 -12   44.00    4.70
  -8  16 -12   47.10    4.40
  -8  16 -12   33.60    4.50
   8 -16  12   33.50    4.40
  -8  15 -11   81.99    6.20
  -8  15 -11   73.29    5.50
  -8  15 -11   74.69    8.90
   8 -15  11   70.19    5.80
  -8  14 -10  346.97   15.30
  -8  13  -9  231.98   10.90
  -8  12  -8  500.15   19.90
  -8  11  -7  462.25   18.40
  -8  10  -6    5.50    1.50
  -8   9  -5  765.12   28.20
  -8   8  -4 5056.69  175.08
  -8   7  -3   46.80    2.90
  -8   6  -2  814.82   30.20
   8  -6   2  874.81   30.30
  -8   5  -1 1039.10   37.80
   8  -5   1 1104.09   38.00
  -8   4   0   33.10    2.00
   8  -4   0   34.10    2.30
  -8   3   1  422.96   15.60
  -8   3   1  428.36   15.50
   8  -3  -1  438.46   16.10
  -8   2   2    7.10    0.80
   8  -2  -2    9.00    1.40
  -8   1   3    4.30    0.80
   8  -1  -3    6.80    1.40
  -8   0   4 5207.68  176.78
   8   0  -4 5050.99  177.68
  -8  -1   5  226.28    8.50
   8   1  -5  209.78    9.30
  -8  -2   6 5262.17  184.48
   8   2  -6 5424.06  185.58
  -8  -3   7 1363.56   50.99
   8   3  -7 1517.35   52.09
   8   4  -8 2350.26   83.59
   8   5  -9 5162.98  180.38
   8   6 -10   51.59    4.40
   8   7 -11    1.70    1.40
   8   8 -12   13.20    2.70
   8   9 -13   14.90    2.80
   8   9 -13   17.00    3.20
   8   9 -13   17.50    3.30
   8  10 -14   80.39    5.50
   8  10 -14   87.29    6.70
   8  10 -14   87.09    7.20
   8  11 -15  164.38    8.60
   8  11 -15  169.48   10.60
   8  11 -15  171.38   10.60
  -8 -12  16   88.79    7.20
   8  12 -16   83.39    7.10
   8  12 -16   75.89    7.00
   8  12 -16   72.49    5.10
  -8 -13  17  851.41   34.70
   8  13 -17  849.81   31.80
   8  13 -17  859.61   35.80
  -8 -14  18   62.89    6.30
  -8 -15  19  217.88   11.80
  -8 -16  20   51.89    5.30
  -8 -17  21  138.69    7.90
 -10  27 -22    4.40    1.80
  10 -27  22    8.60    2.20
 -10  26 -21  141.29    8.80
  10 -26  21  140.49    8.70
 -10  25 -20   19.80    3.80
  10 -25  20   20.90    3.80
 -10  24 -19   92.09    7.80
  10 -24  19  112.59    8.40
 -10  23 -18   20.80    3.80
  10 -23  18   24.60    4.60
 -10  22 -17  144.89   10.40
  10 -22  17  145.59   10.10
 -10  21 -16  121.49    8.90
 -10  21 -16  102.09    8.40
  10 -21  16  108.99    8.70
 -10  20 -15   14.90    3.40
 -10  20 -15   20.60    4.30
  10 -20  15   19.00    4.10
 -10  19 -14   11.20    3.00
 -10  19 -14    9.70    3.10
 -10  19 -14    9.10    2.90
  10 -19  14   14.90    3.60
 -10  18 -13  718.83   29.90
 -10  18 -13  713.13   31.20
 -10  18 -13  775.02   31.30
  10 -18  13  710.63   30.30
 -10  17 -12   64.99    5.50
 -10  17 -12   55.49    5.70
 -10  17 -12   58.59    5.90
  10 -17  12   56.99    5.60
 -10  16 -11  175.18   10.50
 -10  16 -11  187.78   10.00
 -10  16 -11  187.28   10.70
  10 -16  11  165.38   10.00
  10 -16  11  185.78   10.90
 -10  15 -10   48.30    5.10
  10 -15  10   51.69    6.50
 -10  14  -9  140.39    7.90
 -10  13  -8 2314.47   82.69
 -10  12  -7  107.19    6.20
 -10  11  -6 4207.98  146.99
 -10  10  -5  506.95   19.60
 -10   9  -4 2725.63   95.49
 -10   8  -3    8.30    1.50
 -10   7  -2    5.60    1.20
  10  -7   2    3.50    1.00
 -10   6  -1  579.54   21.90
  10  -6   1  620.94   22.20
 -10   5   0  483.55   18.20
  10  -5   0  509.25   18.60
 -10   4   1 1151.38   41.50
  10  -4  -1 1209.58   42.20
 -10   3   2  760.92   27.80
 -10   3   2  780.92   27.70
  10  -3  -2  799.02   28.60
 -10   2   3 2924.81  100.89
  10  -2  -3 2904.61  101.89
 -10   1   4  282.17   10.20
  10  -1  -4  250.47   11.10
 -10   0   5  550.54   19.60
  10   0  -5  520.95   20.70
 -10  -1   6 7931.01  271.87
  10   1  -6 7845.62  273.17
 -10  -2   7  270.37   11.10
  10   2  -7  285.27   12.40
  10   3  -8 1956.70   70.39
  10   4  -9  485.45   20.10
  10   5 -10   85.89    6.00
  10   6 -11  462.95   20.00
  10   7 -12    5.00    2.20
  10   7 -12    7.60    2.30
  10   8 -13  277.67   14.20
  10   8 -13  280.27   12.60
  10   8 -13  276.87   14.50
  10   9 -14    5.40    2.20
  10   9 -14    9.70    3.20
  10  10 -15  268.37   14.40
  10  10 -15  261.97   14.30
  10  11 -16  110.89    8.60
  10  11 -16  114.59    8.60
  10  12 -17  300.27   15.50
 -12  28 -22    2.50    1.40
  12 -28  22    3.80    1.60
 -12  27 -21    9.90    2.40
  12 -27  21   14.60    2.90
 -12  26 -20   24.70    3.80
  12 -26  20   28.40    4.20
 -12  25 -19   30.60    4.60
  12 -25  19   28.40    4.40
 -12  24 -18  452.25   21.50
  12 -24  18  442.86   21.00
 -12  23 -17    1.50    2.20
  12 -23  17   -0.80    2.20
 -12  22 -16   79.89    8.00
 -12  22 -16   77.59    7.40
  12 -22  16   76.29    7.20
 -12  21 -15  268.77   14.60
 -12  21 -15  285.37   15.70
 -12  21 -15  282.27   15.40
  12 -21  15  253.07   14.60
 -12  20 -14  161.58   10.70
 -12  20 -14  140.59    9.60
 -12  20 -14  143.19   10.60
  12 -20  14  148.19    9.90
 -12  19 -13  901.71   37.90
 -12  19 -13  894.61   36.70
 -12  19 -13  960.60   38.00
  12 -19  13  897.31   36.90
 -12  18 -12   71.49    6.00
 -12  18 -12   64.49    6.40
 -12  18 -12   76.49    6.90
  12 -18  12   75.79    6.40
 -12  17 -11  166.98    9.70
 -12  17 -11  168.38   10.50
 -12  17 -11  182.78   10.70
  12 -17  11  164.58   10.00
  12 -17  11  169.68   10.40
 -12  16 -10   72.69    6.30
 -12  16 -10   68.79    5.60
  12 -16  10   58.79    5.50
  12 -16  10   77.19    6.20
 -12  15  -9  145.29    8.20
 -12  15  -9  135.09    8.60
 -12  14  -8 1466.95   53.99
 -12  13  -7   69.69    5.10
 -12  12  -6  796.92   30.30
 -12  11  -5  188.58    8.90
 -12  10  -4 4677.43  162.88
 -12   9  -3  354.86   14.30
 -12   8  -2 1244.08   46.70
  12  -8   2 1377.26   47.00
 -12   7  -1  372.46   14.60
  12  -7   1  382.66   14.90
 -12   6   0 4157.18  146.39
  12  -6   0 4290.37  146.89
 -12   5   1  934.41   33.50
  12  -5  -1  941.91   34.30
 -12   4   2   33.40    2.20
  12  -4  -2   32.20    2.80
 -12   3   3 1493.55   52.19
 -12   3   3 1469.85   52.39
  12  -3  -3 1504.65   53.49
 -12   2   4 6502.85  221.58
 -12   2   4 6388.46  221.28
  12  -2  -4 6374.56  222.78
 -12   1   5  487.55   17.70
  12  -1  -5  460.25   18.90
 -12   0   6  808.52   28.80
  12   0  -6  781.12   30.30
  12   1  -7  994.70   37.50
  12   2  -8   54.89    4.60
  12   3  -9   50.89    4.60
  12   4 -10  476.35   20.20
  12   4 -10  447.56   20.60
  12   5 -11    7.10    2.20
  12   5 -11    9.10    2.30
  12   6 -12   23.50    4.00
  12   6 -12   23.60    3.70
  12   7 -13  268.57   14.60
  12   7 -13  270.87   14.20
  12   8 -14  755.02   32.20
  12   8 -14  760.92   32.00
  12   9 -15  111.49    8.40
  12   9 -15  109.69    8.50
  12  10 -16  490.05   22.70
  12  10 -16  468.65   22.20
  12  11 -17    3.40    2.80
  12  12 -18    2.00    3.10
 -14  28 -21    1.10    1.20
  14 -28  21    1.00    1.30
 -14  27 -20    1.20    1.50
  14 -27  20    1.10    1.70
 -14  26 -19    0.90    1.70
  14 -26  19    2.40    1.80
 -14  25 -18  335.27   17.80
  14 -25  18  367.86   17.40
 -14  24 -17   -0.80    1.70
  14 -24  17   -1.60    1.80
 -14  23 -16  276.27   15.70
  14 -23  16  280.17   15.10
 -14  22 -15   10.40    4.00
 -14  22 -15   12.20    3.50
 -14  22 -15    6.40    2.80
  14 -22  15    8.00    2.90
 -14  21 -14    4.80    2.40
 -14  21 -14    2.00    2.10
 -14  21 -14    2.70    2.30
  14 -21  14    0.10    1.90
 -14  20 -13   10.60    3.30
 -14  20 -13   11.20    3.10
 -14  20 -13    9.30    2.70
  14 -20  13   13.70    3.50
 -14  19 -12   62.59    5.80
 -14  19 -12   67.59    6.60
 -14  19 -12   47.80    6.30
  14 -19  12   67.89    6.00
  14 -19  12   47.10    5.90
 -14  18 -11    5.60    3.10
 -14  18 -11    0.00    1.40
 -14  18 -11    1.30    1.60
  14 -18  11    0.00    1.80
  14 -18  11   -4.70    2.40
  14 -18  11   -0.30    1.70
 -14  17 -10   83.29    7.10
 -14  17 -10  113.79    8.20
 -14  17 -10  101.29    7.20
  14 -17  10   93.19    7.10
  14 -17  10  113.89    8.10
  14 -17  10   95.79    7.60
 -14  16  -9   60.69    5.40
 -14  16  -9   72.29    6.00
  14 -16   9   62.39    5.70
  14 -16   9   54.29    5.20
 -14  15  -8  262.07   12.40
 -14  15  -8  232.78   12.80
  14 -15   8  255.67   12.90
 -14  14  -7   66.59    5.10
 -14  13  -6   92.89    6.00
 -14  12  -5 4185.58  146.69
 -14  11  -4 2629.14   92.99
 -14  10  -3  506.95   19.90
 -14   9  -2  301.97   13.10
  14  -9   2  339.57   13.50
 -14   8  -1  136.69    6.70
  14  -8   1  140.89    7.00
 -14   7   0  365.36   14.20
  14  -7   0  355.06   14.70
 -14   6   1  406.96   15.80
  14  -6  -1  419.16   16.70
 -14   5   2    3.70    1.10
  14  -5  -2    2.30    1.30
 -14   4   3    2.60    0.90
  14  -4  -3    4.10    1.50
 -14   3   4 4367.76  152.38
 -14   3   4 4490.25  153.28
  14  -3  -4 4359.86  154.18
 -14   2   5   10.70    1.30
  14  -2  -5   12.60    2.50
 -14   1   6 1058.99   38.70
  14  -1  -6 1136.59   41.30
  14   0  -7   63.49    5.00
  14   1  -8    4.90    1.90
  14   1  -8    6.10    2.00
  14   2  -9  434.66   19.30
  14   2  -9  444.96   20.20
  14   3 -10  137.49    8.60
  14   3 -10  145.79    9.50
  14   4 -11    2.20    1.60
  14   4 -11    3.30    2.30
  14   5 -12  592.94   26.30
  14   5 -12  632.54   27.20
  14   6 -13   16.20    3.80
  14   6 -13   15.80    3.20
  14   7 -14  299.77   16.10
  14   7 -14  322.17   16.50
  14   8 -15    0.50    2.40
  14   8 -15    0.70    2.20
  14   9 -16  110.29    8.40
  14  10 -17   82.89    7.00
  14  11 -18   -1.30    2.40
  16 -29  21   17.00    2.30
 -16  28 -20    6.40    1.90
  16 -28  20    6.70    2.00
 -16  27 -19    2.40    1.80
  16 -27  19    0.10    1.50
 -16  26 -18    0.80    1.90
  16 -26  18    0.70    1.60
 -16  25 -17   12.80    3.60
  16 -25  17   18.10    3.70
 -16  24 -16    1.90    1.90
  16 -24  16    2.80    2.10
 -16  23 -15   95.39    8.50
 -16  23 -15  122.89   13.40
 -16  23 -15  106.39    8.50
  16 -23  15   93.29    7.80
 -16  22 -14   44.10    5.70
 -16  22 -14   41.70    5.70
 -16  22 -14   41.00    5.60
  16 -22  14   46.60    5.40
 -16  21 -13  130.59    9.30
 -16  21 -13  127.09    9.80
 -16  21 -13  127.59    9.80
  16 -21  13  134.09    9.20
 -16  20 -12  109.49    8.80
 -16  20 -12  121.89    8.60
 -16  20 -12  136.69    9.70
  16 -20  12  111.59    8.10
  16 -20  12   88.19    8.00
 -16  19 -11   50.39    5.20
 -16  19 -11   49.10    5.60
 -16  19 -11   39.50    6.10
  16 -19  11   44.10    5.40
  16 -19  11   50.49    5.30
 -16  18 -10   67.19    7.10
 -16  18 -10   70.89    6.20
 -16  18 -10   56.79    5.90
  16 -18  10   87.39    7.00
  16 -18  10   65.29    5.90
  16 -18  10   62.69    6.30
 -16  17  -9  369.06   17.20
 -16  17  -9  339.17   18.00
 -16  17  -9  364.66   17.90
  16 -17   9  364.46   17.00
  16 -17   9  366.66   17.70
  16 -17   9  382.96   17.90
 -16  16  -8   30.60    3.90
  16 -16   8   29.40    4.00
  16 -16   8   23.90    4.10
  16 -16   8   32.70    4.20
 -16  15  -7   59.19    5.00
  16 -15   7   49.00    4.90
 -16  14  -6  420.56   17.90
  16 -14   6  405.06   18.30
 -16  13  -5  111.19    6.80
 -16  12  -4    1.60    1.30
 -16  11  -3   16.70    2.60
 -16  10  -2 1109.99   40.80
 -16   9  -1   24.10    2.70
  16  -9   1   25.70    2.90
 -16   8   0  515.25   20.10
  16  -8   0  525.55   20.80
 -16   7   1  970.30   35.60
  16  -7  -1  985.40   36.60
 -16   6   2   10.00    1.60
  16  -6  -2   11.60    2.20
 -16   5   3   39.20    2.70
  16  -5  -3   41.60    3.70
 -16   4   4  151.38    6.70
  16  -4  -4  159.48    8.40
 -16   3   5  280.67   11.10
  16  -3  -5  289.97   13.30
 -16   2   6 1254.37   45.90
  16  -2  -6 1317.67   50.19
  16  -2  -6 1339.67   48.90
  16  -1  -7  322.37   15.90
  16  -1  -7  314.17   14.90
  16   0  -8   20.20    3.50
  16   0  -8   23.20    3.30
  16   1  -9    5.50    2.30
  16   1  -9    9.30    2.60
  16   2 -10   15.90    3.30
  16   2 -10   15.20    3.10
  16   3 -11   49.10    5.20
  16   3 -11   48.50    5.50
  16   4 -12    2.90    2.10
  16   4 -12    4.90    2.20
  16   5 -13   21.80    4.70
  16   5 -13   32.50    4.90
  16   6 -14   23.30    4.80
  16   6 -14   16.20    3.90
  16   7 -15  841.72   34.70
  16   7 -15  814.22   35.20
  16   8 -16    1.40    2.40
  16   9 -17   40.90    5.10
  16  10 -18   -0.90    2.20
 -18  29 -20    2.60    1.50
  18 -29  20    2.80    1.40
 -18  28 -19    4.90    2.10
  18 -28  19    9.20    2.20
 -18  27 -18    8.30    2.60
  18 -27  18    5.90    1.90
 -18  26 -17    1.40    2.00
  18 -26  17    2.50    2.00
 -18  25 -16   91.29    7.70
  18 -25  16   94.49    7.10
 -18  24 -15    6.90    3.00
 -18  24 -15    8.00    3.10
  18 -24  15   11.20    3.00
 -18  23 -14    2.70    2.30
 -18  23 -14    5.00    2.80
  18 -23  14    3.30    2.10
 -18  22 -13   38.00    5.40
 -18  22 -13   29.70    5.10
 -18  22 -13   28.20    5.10
 -18  21 -12    7.70    3.10
 -18  21 -12    3.00    2.40
 -18  21 -12   14.90    3.90
  18 -21  12    8.40    2.80
  18 -21  12    7.30    3.00
 -18  20 -11   51.09    6.00
 -18  20 -11   45.20    5.40
 -18  20 -11   46.90    5.60
  18 -20  11   34.70    5.30
  18 -20  11   45.00    5.00
 -18  19 -10  141.29    9.90
 -18  19 -10  110.19    9.50
 -18  19 -10  137.49    9.20
  18 -19  10  133.29    9.20
  18 -19  10  131.09    9.30
  18 -19  10  133.79    8.80
 -18  18  -9  232.18   14.10
 -18  18  -9  241.78   13.10
 -18  18  -9  243.98   13.90
  18 -18   9  249.18   13.60
  18 -18   9  244.88   12.70
  18 -18   9  252.07   13.70
 -18  17  -8    3.60    2.20
 -18  17  -8    9.50    2.80
 -18  17  -8   -1.50    4.00
  18 -17   8    5.20    2.50
  18 -17   8    5.30    2.70
 -18  16  -7   11.00    2.80
  18 -16   7    6.50    2.70
  18 -16   7    9.00    2.40
 -18  15  -6    4.20    1.90
  18 -15   6   -0.30    1.90
  18 -15   6    0.50    1.60
 -18  14  -5  392.46   17.50
  18 -14   5  407.36   18.00
  18 -14   5  391.46   18.70
 -18  13  -4  396.46   17.50
  18 -13   4  414.56   19.10
  18 -13   4  402.06   17.80
 -18  12  -3  794.92   30.60
  18 -12   3  784.32   31.00
  18 -12   3  788.02   32.30
 -18  11  -2  424.66   17.80
  18 -11   2  431.06   19.50
 -18  10  -1  412.96   16.60
  18 -10   1  390.06   18.30
  18 -10   1  390.36   16.90
 -18   9   0 2677.93   94.39
  18  -9   0 2654.83   95.09
  18  -9   0 2675.03   96.79
 -18   8   1  160.38    7.60
  18  -8  -1  149.99    9.30
  18  -8  -1  150.78    8.30
 -18   7   2  762.02   28.80
  18  -7  -2  781.32   30.30
  18  -7  -2  785.82   31.80
 -18   6   3  185.88    8.40
  18  -6  -3  187.98    9.90
  18  -6  -3  200.98   11.10
 -18   5   4   88.59    4.70
  18  -5  -4   87.99    7.00
  18  -5  -4   93.89    6.30
 -18   4   5  374.46   14.80
  18  -4  -5  376.26   17.20
  18  -4  -5  414.16   18.80
  18  -3  -6  138.79    9.10
  18  -3  -6  122.39    8.00
  18  -2  -7  252.77   13.30
  18  -2  -7  290.27   14.70
  18  -1  -8  272.27   14.20
  18  -1  -8  291.07   15.20
  18   0  -9  225.08   12.70
  18   0  -9  243.68   13.50
  18   1 -10   10.50    2.90
  18   1 -10   13.50    3.10
  18   2 -11   59.39    6.30
  18   2 -11   63.39    6.20
  18   3 -12   27.90    4.80
  18   3 -12   29.40    4.70
  18   4 -13  100.49    8.40
  18   4 -13  121.79    9.00
  18   5 -14  251.17   14.30
  18   7 -16   48.00    5.30
  18   8 -17  104.69    7.20
  18   9 -18   74.49    5.70
 -20  29 -19   38.40    3.90
  20 -29  19   44.00    3.90
 -20  28 -18    4.00    1.80
  20 -28  18   -0.90    1.40
 -20  27 -17    6.90    2.40
  20 -27  17    9.10    2.20
 -20  26 -16    4.40    2.20
  20 -26  16    5.70    2.00
 -20  25 -15  114.69    8.70
 -20  25 -15  114.29    8.90
  20 -25  15  111.69    7.40
 -20  24 -14   76.79    7.30
 -20  24 -14   83.09    7.80
  20 -24  14   82.39    6.40
 -20  23 -13   11.30    3.20
 -20  23 -13   11.60    3.50
 -20  22 -12  432.56   21.60
 -20  22 -12  450.65   21.70
 -20  22 -12  426.56   20.90
  20 -22  12  421.26   20.40
  20 -22  12  438.56   19.70
 -20  21 -11   43.90    6.10
 -20  21 -11   49.00    5.90
 -20  21 -11   53.99    6.10
  20 -21  11   47.50    5.40
 -20  20 -10   11.50    3.40
 -20  20 -10   16.60    3.60
 -20  20 -10   14.30    3.30
  20 -20  10   21.20    4.00
  20 -20  10   19.70    4.10
 -20  19  -9   -0.40    1.70
 -20  19  -9    0.00    3.40
 -20  19  -9    2.30    1.90
  20 -19   9    2.90    2.30
  20 -19   9    5.70    2.60
  20 -19   9    1.10    1.50
 -20  18  -8   13.00    3.00
 -20  18  -8   12.40    3.20
  20 -18   8   11.10    3.00
  20 -18   8   10.40    2.90
  20 -18   8    7.50    3.10
 -20  17  -7    7.30    2.60
  20 -17   7   10.30    3.00
  20 -17   7    7.50    3.00
 -20  16  -6  111.29    7.50
  20 -16   6  101.49    7.50
  20 -16   6  100.09    8.00
 -20  15  -5   83.89    6.30
  20 -15   5   89.29    6.60
  20 -15   5   83.09    7.10
 -20  14  -4    7.60    2.20
  20 -14   4    8.30    2.30
  20 -14   4    9.90    3.10
 -20  13  -3  247.88   12.20
  20 -13   3  243.28   12.20
  20 -13   3  245.48   13.50
 -20  12  -2  203.98   10.40
 -20  12  -2  201.88   12.30
  20 -12   2  205.28   10.50
  20 -12   2  206.98   11.90
 -20  11  -1   11.70    2.60
  20 -11   1   14.80    3.20
  20 -11   1   11.50    2.70
 -20  10   0 2549.34   90.29
  20 -10   0 2660.03   90.69
  20 -10   0 2493.55   92.89
  20 -10   0 2447.16   91.09
 -20   9   1  245.18   11.00
  20  -9  -1  251.17   11.20
  20  -9  -1  220.98   11.80
  20  -9  -1  245.68   13.30
 -20   8   2 1046.20   37.70
  20  -8  -2 1009.80   39.20
  20  -8  -2 1002.20   40.80
 -20   7   3   83.19    4.80
  20  -7  -3   71.49    6.60
  20  -7  -3   85.39    6.10
  20  -6  -4   12.20    3.10
  20  -6  -4   12.80    3.10
 -20   5   5  579.64   21.60
  20  -5  -5  586.64   24.80
  20  -4  -6   42.60    5.40
  20  -4  -6   36.20    4.50
  20  -3  -7  218.48   12.30
  20  -3  -7  234.38   13.40
  20  -2  -8  178.78   11.40
  20  -2  -8  161.08   10.20
  20  -1  -9    8.90    2.90
  20  -1  -9    5.50    2.40
  20   0 -10   10.00    3.60
  20   0 -10   11.90    3.60
  20   1 -11   59.29    6.60
  20   1 -11   58.19    6.40
  20   2 -12  288.97   15.80
  20   2 -12  271.97   15.20
  20   3 -13  979.90   40.40
  20   4 -14   34.90    5.10
  20   5 -15  571.74   25.20
  20   6 -16  115.69    8.00
  20   7 -17   11.70    2.80
 -22  29 -18    4.60    1.90
 -22  28 -17    8.70    2.50
 -22  27 -16   58.19    5.60
 -22  26 -15  160.18   10.00
 -22  26 -15  159.58   12.50
  22 -26  15  144.29    7.50
 -22  25 -14   22.60    4.80
 -22  25 -14   19.80    3.80
  22 -25  14   23.40    3.70
 -22  24 -13   81.19    7.50
  22 -24  13   58.29    5.10
 -22  23 -12  791.22   33.00
 -22  23 -12  760.32   32.50
  22 -23  12  696.63   30.50
 -22  22 -11   17.20    4.00
 -22  22 -11   10.60    3.70
  22 -22  11   17.00    3.50
 -22  21 -10  204.68   12.70
 -22  21 -10  221.58   12.80
 -22  21 -10  182.08   20.00
  22 -21  10  196.78   12.00
 -22  20  -9  101.19    8.60
 -22  20  -9  107.59    8.40
  22 -20   9  101.99    8.00
 -22  19  -8   12.70    3.30
 -22  19  -8    9.70    3.00
  22 -19   8   15.70    3.50
 -22  18  -7   39.30    4.70
  22 -18   7   28.50    4.80
  22 -18   7   30.20    4.30
 -22  17  -6  196.58   11.40
  22 -17   6  206.68   11.60
  22 -17   6  190.88   12.00
 -22  16  -5  159.98    9.70
  22 -16   5  158.58   10.60
  22 -16   5  157.08    9.70
 -22  15  -4  362.86   16.80
  22 -15   4  360.86   18.10
  22 -15   4  339.67   16.50
 -22  14  -3  237.68   12.20
  22 -14   3  237.98   13.70
  22 -14   3  243.68   12.30
 -22  13  -2  996.80   38.60
  22 -13   2  985.30   40.70
  22 -13   2 1018.40   38.60
 -22  12  -1  101.09    6.80
  22 -12   1  108.49    6.80
  22 -12   1  114.79    8.60
 -22  11   0  819.72   32.20
  22 -11   0  839.62   35.00
  22 -11   0  843.32   32.00
 -22  10   1   66.59    4.80
  22 -10  -1   50.89    5.10
  22 -10  -1   63.39    6.30
 -22   9   2  353.86   15.00
  22  -9  -2  355.16   17.90
  22  -9  -2  343.97   16.40
 -22   8   3  295.37   12.60
  22  -8  -3  300.77   16.00
  22  -8  -3  291.97   14.60
 -22   7   4    2.00    1.50
  22  -7  -4   -0.50    1.90
  22  -7  -4    1.80    1.90
  22  -6  -5  308.27   16.30
  22  -6  -5  280.77   14.70
  22  -5  -6  163.08   11.10
  22  -5  -6  156.88    9.90
  22  -4  -7  480.35   22.60
  22  -4  -7  517.75   23.90
  22  -3  -8    1.00    2.20
  22  -3  -8   -0.60    1.90
  22  -2  -9   25.80    4.60
  22  -2  -9   24.10    4.80
  22  -1 -10  339.17   18.00
  22  -1 -10  383.16   19.20
  22   0 -11   17.40    4.00
  22   1 -12  612.64   27.50
  22   2 -13   36.10    5.00
  22   3 -14   10.40    2.90
  22   4 -15   84.39    6.60
  22   5 -16   55.89    5.00
  22   6 -17    7.40    1.80
 -24  28 -16    6.30    2.20
 -24  27 -15   68.19    6.30
 -24  26 -14   82.29    6.70
 -24  26 -14   74.69    6.70
 -24  25 -13  162.18   10.90
 -24  25 -13  170.38   10.50
 -24  24 -12   48.50    6.60
 -24  24 -12   64.49    6.30
 -24  23 -11   54.89    6.10
  24 -23  11   40.90    4.90
 -24  22 -10  215.08   12.80
  24 -22  10  195.78   11.80
 -24  21  -9  622.74   27.90
  24 -21   9  625.14   27.40
 -24  20  -8   38.40    5.80
 -24  20  -8   36.60    5.00
  24 -20   8   26.50    4.60
 -24  19  -7  122.59    9.00
 -24  19  -7  135.99    9.80
  24 -19   7  123.69    9.10
 -24  18  -6   38.00    5.20
  24 -18   6   26.80    4.60
 -24  17  -5 1147.99   44.80
  24 -17   5 1129.49   45.90
 -24  16  -4  144.59    9.20
  24 -16   4  141.89   10.30
 -24  15  -3 1800.52   67.59
  24 -15   3 1844.52   69.69
 -24  14  -2  843.92   33.60
  24 -14   2  851.91   36.10
 -24  13  -1   79.39    6.00
  24 -13   1   95.49    8.20
 -24  12   0  102.49    6.70
  24 -12   0  110.89    8.80
 -24  11   1    2.70    1.90
  24 -11  -1   -1.00    1.70
 -24  10   2  121.59    6.80
  24 -10  -2  123.19    9.40
  24 -10  -2  115.49    8.20
  24  -9  -3  145.09    9.30
  24  -9  -3  144.09   10.50
  24  -8  -4  300.47   16.10
  24  -8  -4  365.86   18.30
  24  -7  -5   13.50    3.40
  24  -6  -6 1179.98   47.00
  24  -6  -6 1111.09   45.30
  24  -5  -7   99.39    8.60
  24  -5  -7   96.69    8.00
  24  -4  -8    7.40    2.90
  24  -4  -8    7.50    3.00
  24  -3  -9   79.09    7.40
  24  -2 -10  552.84   25.70
  24  -1 -11   40.20    5.30
  24   0 -12   78.29    6.80
  24   1 -13   20.50    3.70
  24   2 -14   35.80    4.40
  24   3 -15   -1.10    1.30
  24   4 -16    7.30    2.00
 -26  26 -13  109.19    7.50
 -26  25 -12    2.30    1.90
  26 -24  11   18.20    3.80
 -26  23 -10   -0.60    1.70
  26 -23  10    2.00    2.10
 -26  22  -9   28.50    4.40
  26 -22   9   17.80    4.00
 -26  21  -8    2.40    1.90
  26 -21   8    2.40    1.90
 -26  20  -7  112.89    8.70
  26 -20   7  105.59    8.30
 -26  19  -6  126.99    9.30
  26 -19   6  105.69    8.50
 -26  18  -5   98.69    8.70
  26 -18   5   84.69    7.60
 -26  17  -4  171.98   10.80
  26 -17   4  186.78   11.90
 -26  16  -3  219.78   12.10
  26 -16   3  204.18   13.10
 -26  15  -2   24.80    4.80
  26 -15   2   30.70    4.90
 -26  14  -1    0.90    2.50
  26 -14   1    0.30    2.00
 -26  13   0  599.04   24.70
  26 -13   0  608.24   27.90
  26 -12  -1   34.70    5.30
  26 -11  -2  336.37   18.10
  26 -10  -3   26.60    4.80
  26  -9  -4  724.03   30.80
  26  -9  -4  617.84   28.50
  26  -8  -5  183.98   12.30
  26  -8  -5  166.88   12.50
  26  -7  -6  814.72   35.50
  26  -6  -7   21.50    4.20
  26  -5  -8    2.20    2.20
  26  -4  -9   49.60    6.00
  26  -3 -10    3.70    2.30
  26  -2 -11   10.60    3.00
  26  -1 -12    2.50    1.90
  26   0 -13   98.39    7.00
  26   1 -14    1.80    1.50
  26   2 -15  113.69    6.60
 -28  26 -12    3.90    1.90
 -28  25 -11    2.90    1.60
 -28  24 -10  167.78    9.60
  28 -24  10  127.09    7.90
 -28  23  -9    1.20    1.60
  28 -23   9    2.40    1.80
 -28  22  -8    1.80    2.00
  28 -22   8    2.90    2.00
 -28  21  -7    6.90    2.70
  28 -21   7   10.30    2.80
 -28  20  -6   14.60    3.50
  28 -20   6    6.40    2.80
 -28  19  -5    0.00    2.00
  28 -19   5    1.80    1.80
  28 -18   4  131.29    9.50
  28 -17   3   77.79    7.10
  28 -16   2  168.58   11.30
  28 -15   1    3.90    2.60
  28 -14   0   57.49    6.40
  28 -13  -1   60.39    6.60
  28 -12  -2   -0.30    1.70
  28 -11  -3   16.40    3.90
  28 -10  -4   60.09    6.80
  28  -9  -5   38.60    5.30
  28  -8  -6   28.10    4.80
  28  -7  -7    1.80    2.00
  28  -6  -8   49.70    5.60
  28  -5  -9   23.00    4.20
  28  -4 -10   88.19    7.10
  28  -3 -11   28.60    4.00
  28  -2 -12   20.90    3.30
  28  -1 -13    8.80    2.20
 -30  26 -11   19.90    2.70
 -30  25 -10    0.80    1.20
 -30  24  -9    5.50    2.20
  30 -24   9    5.50    2.10
 -30  23  -8  105.39    6.90
  30 -23   8   85.79    6.10
 -30  22  -7    1.80    1.60
  30 -22   7    0.80    1.70
 -30  21  -6    4.00    2.10
  30 -21   6    2.30    1.80
 -30  20  -5   61.19    5.60
  30 -20   5   61.69    5.70
 -30  19  -4  112.79    8.00
  30 -19   4  111.19    8.10
 -30  18  -3  230.28   12.50
  30 -18   3  221.68   12.50
  30 -17   2   -0.10    1.60
  30 -16   1  197.68   12.10
  30 -15   0   25.40    4.40
  30 -14  -1   14.70    3.60
  30 -13  -2   37.50    5.10
  30 -12  -3    1.20    1.90
  30 -11  -4    7.20    3.00
  30 -10  -5  591.44   27.90
  30  -9  -6    1.70    1.90
  30  -8  -7  180.58   11.30
  30  -7  -8    7.00    2.50
  30  -6  -9   55.09    5.30
  30  -5 -10    1.40    1.80
  30  -4 -11  257.17   12.40
 -32  24  -8   11.60    2.20
 -32  23  -7    5.80    2.00
  32 -23   7    8.90    2.00
 -32  22  -6    0.00    1.30
  32 -22   6    0.20    1.30
 -32  21  -5    2.90    1.60
  32 -21   5    2.10    1.50
 -32  20  -4    7.00    2.30
  32 -20   4   11.10    2.60
 -32  19  -3    7.20    2.50
  32 -19   3    7.60    2.40
 -32  18  -2    3.40    2.00
  32 -18   2    2.80    1.80
 -32  17  -1    5.90    2.10
  32 -17   1    5.20    2.20
 -32  16   0    0.20    1.70
  32 -16   0    1.30    1.70
  32 -15  -1   35.40    4.40
  32 -14  -2    4.00    2.00
  32 -13  -3    0.40    1.70
  32 -12  -4   -0.10    1.60
  32 -11  -5    0.70    1.80
  32 -10  -6   -1.20    1.40
  32  -9  -7  134.19    8.30
  32  -8  -8    4.00    2.00
  34 -20   3   12.10    2.20
  34 -19   2   27.40    3.20
  34 -18   1   35.70    3.80
  34 -17   0   36.60    3.90
  34 -16  -1   37.90    3.80
  34 -15  -2    7.30    2.10
  34 -14  -3    4.60    1.80
  33 -10  -5    6.30    1.90
  33 -11  -4   15.90    2.80
  33 -12  -3    7.10    2.30
  33 -13  -2    2.70    1.70
  33 -14  -1   11.20    2.70
  33 -15   0    0.70    1.40
 -33  15   0    3.30    2.50
 -33  16  -1   15.60    2.70
  33 -17   2   -0.80    1.30
 -33  17  -2    1.80    1.80
  33 -18   3   89.69    6.20
 -33  18  -3   74.39    5.20
  33 -19   4    1.00    1.60
 -33  19  -4    1.30    1.70
  33 -20   5   -0.60    1.30
  33 -21   6    2.10    1.40
 -33  21  -6   -0.50    1.60
  33 -22   7    2.20    1.50
 -33  22  -7    2.50    1.90
  31  -5  -9  116.79    7.10
  31  -6  -8    6.50    2.00
  31  -7  -7   56.89    5.40
  31  -8  -6   -0.30    1.80
  31  -9  -5  221.98   12.50
  31 -10  -4   72.89    6.60
  31 -11  -3  221.68   13.50
  31 -12  -2    0.10    2.10
  31 -13  -1    4.50    2.30
  31 -14   0   92.19    7.50
  31 -15   1   42.00    5.10
  31 -16   2  108.19    8.10
 -31  16  -2  106.39    7.30
  31 -17   3  126.19    8.60
 -31  17  -3  116.59    7.80
  31 -18   4   -1.50    1.50
 -31  18  -4    0.80    1.70
  31 -19   5   -1.50    1.70
 -31  19  -5    2.40    1.50
  31 -20   6   23.70    3.70
 -31  20  -6   25.70    3.60
  31 -21   7    6.70    2.30
 -31  21  -7    6.30    2.10
  31 -22   8    7.30    2.20
 -31  22  -8   10.00    2.50
  31 -23   9   22.60    3.10
 -31  23  -9   26.40    3.40
 -31  24 -10   32.70    3.40
 -31  25 -11    7.50    1.70
  29  -2 -11   15.50    2.60
  29  -3 -10   22.20    3.30
  29  -4  -9   97.29    7.30
  29  -5  -8    1.30    1.90
  29  -6  -7   15.90    3.60
  29  -7  -6   58.59    6.40
  29  -8  -5  195.98   12.30
  29  -9  -4   18.70    4.10
  29 -10  -3  298.27   16.40
  29 -11  -2   30.60    5.10
  29 -12  -1   76.59    7.50
  29 -13   0   41.40    5.50
  29 -14   1    0.70    1.90
  29 -15   2  174.08   11.50
  29 -16   3  170.58   11.20
  29 -17   4   42.90    5.20
  29 -18   5   50.99    5.80
 -29  18  -5   54.59    5.60
  29 -19   6  466.25   22.20
 -29  19  -6  516.55   22.40
  29 -20   7   26.30    4.10
 -29  20  -7   22.20    3.80
  29 -21   8   33.30    4.20
 -29  21  -8   33.40    4.20
  29 -22   9   63.79    5.40
 -29  22  -9   66.69    5.80
  29 -23  10   31.20    3.90
  29 -24  11   -2.50    1.90
 -29  24 -11    0.10    1.30
 -29  25 -12   41.50    4.00
  27   1 -13    5.50    1.80
  27   0 -12   66.29    5.40
  27  -1 -11    0.30    1.40
  27  -2 -10    7.70    2.50
  27  -3  -9    2.00    1.80
  27  -4  -8   98.09    8.00
  27  -5  -7   21.30    4.10
  27  -6  -6    8.20    2.80
  27  -7  -5    1.00    2.00
  27  -8  -4  174.98   11.90
  27  -9  -3   12.70    3.50
  27 -10  -2  127.19   10.30
  27 -11  -1  170.88   11.80
  27 -12   0  712.83   31.80
  27 -13   1    7.00    3.00
  27 -14   2   81.39    7.60
  27 -15   3    6.00    3.00
  27 -16   4  374.86   19.20
  27 -17   5   10.40    3.30
  27 -18   6    4.20    2.40
 -27  18  -6    6.60    2.50
  27 -19   7   10.50    3.10
 -27  19  -7   11.00    3.30
  27 -20   8    3.40    2.20
 -27  20  -8    1.50    1.80
  27 -21   9  122.79    8.80
 -27  21  -9  133.19    9.10
  27 -22  10  134.89    8.90
 -27  22 -10  144.09    9.50
  27 -23  11   23.40    3.70
 -27  23 -11   31.90    4.20
  27 -24  12    1.40    2.00
 -27  24 -12    3.10    1.80
 -27  25 -13   57.59    5.20
 -27  26 -14   -1.00    0.90
  25   4 -15    9.40    3.00
  25   3 -14   -0.80    1.40
  25   2 -13   54.69    5.00
  25   1 -12    1.10    1.70
  25   0 -11  258.47   14.10
  25  -1 -10   25.60    4.30
  25  -2  -9    2.60    2.40
  25  -3  -8  365.96   18.90
  25  -4  -7  110.09    9.10
  25  -5  -6  312.07   17.00
  25  -5  -6  303.37   16.60
  25  -6  -5    1.60    2.10
  25  -6  -5    5.80    2.90
  25  -7  -4 1311.17   51.19
  25  -8  -3   10.40    2.80
  25  -8  -3    8.20    3.10
  25  -9  -2    3.50    2.50
  25 -10  -1    4.00    2.60
  25 -11   0  634.84   28.30
 -25  11   0  600.64   24.30
  25 -12   1    5.30    2.70
 -25  12  -1    6.50    2.50
  25 -13   2  724.53   31.80
 -25  13  -2  714.53   29.00
  25 -14   3  126.39    9.90
 -25  14  -3  135.09    8.60
  25 -15   4   42.80    5.80
 -25  15  -4   28.50    4.80
  25 -16   5  653.13   29.50
 -25  16  -5  663.03   27.90
  25 -17   6    8.50    3.10
 -25  17  -6    7.90    2.70
  25 -18   7    7.60    2.90
 -25  18  -7    9.90    3.60
 -25  18  -7   17.20    3.90
  25 -19   8   50.09    5.80
 -25  19  -8   45.40    5.70
 -25  19  -8   40.20    6.30
  25 -20   9  533.05   24.80
 -25  20  -9  573.14   25.40
  25 -21  10    0.20    1.80
 -25  21 -10    1.80    2.10
  25 -22  11  126.89    8.80
 -25  22 -11  128.89    9.30
  25 -23  12   56.89    5.70
 -25  23 -12   59.89    6.00
  25 -24  13   11.60    3.00
 -25  24 -13   18.50    3.70
 -25  25 -14    0.50    1.50
 -25  27 -16    3.10    2.80
  23   5 -15   -0.10    1.50
  23   4 -14    6.20    2.30
  23   3 -13   17.30    3.50
  23   2 -12   58.39    6.00
  23   1 -11   62.59    6.30
  23   0 -10  539.75   25.10
  23  -1  -9    4.20    2.50
  23  -2  -8  498.55   23.70
  23  -2  -8  534.45   24.60
  23  -3  -7   13.60    3.60
  23  -3  -7   12.00    3.50
  23  -4  -6  257.47   14.60
  23  -4  -6  229.48   13.40
  23  -5  -5  376.96   18.50
  23  -5  -5  380.86   19.40
  23  -6  -4  529.65   24.10
  23  -6  -4  468.05   22.30
  23  -7  -3   12.00    3.00
  23  -7  -3    8.80    2.60
  23  -8  -2    0.60    1.70
  23  -8  -2    0.20    1.70
 -23   8   2   -2.50    1.70
  23  -9  -1  283.57   14.60
  23  -9  -1  307.07   16.50
 -23   9   1  299.37   12.90
  23 -10   0  117.89    9.00
 -23  10   0  110.79    6.70
  23 -11   1   64.89    6.50
 -23  11  -1   58.19    4.80
  23 -12   2  306.97   16.40
 -23  12  -2  292.07   13.90
  23 -13   3  871.71   36.40
 -23  13  -3  851.01   33.90
  23 -14   4  425.66   20.90
 -23  14  -4  426.66   19.10
  23 -15   5  333.87   17.80
 -23  15  -5  351.26   16.40
  23 -16   6  116.39    9.10
 -23  16  -6  121.59    8.30
  23 -17   7  294.67   16.30
 -23  17  -7  316.37   15.70
  23 -18   8   25.40    4.60
 -23  18  -8   33.10    4.80
 -23  18  -8   27.40    4.70
  23 -19   9  556.14   25.70
 -23  19  -9  566.94   25.90
 -23  19  -9  581.24   25.60
  23 -20  10  190.48   11.90
 -23  20 -10  197.28   12.30
 -23  20 -10  197.28   12.20
  23 -21  11  287.47   15.90
 -23  21 -11  328.27   16.70
  23 -22  12  539.65   24.60
 -23  22 -12  581.84   25.80
  23 -23  13   21.40    4.00
 -23  23 -13   27.10    4.50
 -23  23 -13   26.50    6.00
 -23  24 -14  142.99    9.70
 -23  24 -14  139.89   10.10
 -23  25 -15  372.06   18.10
 -23  25 -15  359.56   17.70
 -23  26 -16    5.90    2.20
 -23  27 -17   -0.50    2.10
 -23  28 -18   17.50    3.30
  21   7 -16   33.40    3.70
  21   6 -15    0.40    1.70
  21   5 -14   47.30    5.10
  21   4 -13  771.22   32.50
  21   3 -12  194.38   12.00
  21   2 -11  333.37   17.50
  21   1 -10  203.48   12.80
  21   1 -10  209.98   12.60
  21   0  -9  221.48   13.20
  21   0  -9  242.88   14.20
  21  -1  -8  129.79    9.70
  21  -1  -8  129.59    9.10
  21  -2  -7    1.50    1.90
  21  -2  -7   -3.00    1.40
  21  -3  -6  118.79    8.40
  21  -3  -6  118.59    9.20
  21  -4  -5 1206.48   47.00
  21  -4  -5 1206.98   48.30
  21  -5  -4   19.60    3.60
  21  -5  -4   24.60    4.20
  21  -6  -3   -0.70    1.40
  21  -6  -3    3.90    2.00
 -21   6   3   -0.70    1.30
  21  -7  -2   28.90    4.10
  21  -7  -2   40.70    4.90
 -21   7   2   37.90    3.20
  21  -8  -1  775.62   31.10
  21  -8  -1  762.92   32.50
 -21   8   1  779.62   29.30
  21  -9   0  551.94   24.30
  21  -9   0  519.75   22.50
 -21   9   0  524.75   21.20
  21 -10   1   99.39    6.40
  21 -10   1   96.59    7.80
 -21  10  -1  100.09    6.20
  21 -11   2  981.40   40.60
  21 -11   2 1050.19   38.50
 -21  11  -2  988.70   38.20
  21 -12   3  121.89    8.80
  21 -12   3  106.99    7.20
 -21  12  -3  121.69    7.30
  21 -13   4   20.90    3.30
  21 -13   4   20.00    4.00
 -21  13  -4   15.70    3.00
  21 -14   5   14.50    2.80
  21 -14   5   19.90    3.70
 -21  14  -5   15.90    3.00
  21 -15   6    5.30    2.60
  21 -15   6    4.40    2.20
 -21  15  -6    3.30    2.00
  21 -16   7   15.30    3.30
  21 -16   7   16.20    3.60
 -21  16  -7   17.00    3.40
  21 -17   8   18.60    4.20
 -21  17  -8   17.90    3.80
  21 -18   9   43.10    5.70
 -21  18  -9   43.80    4.80
 -21  18  -9   43.40    5.40
  21 -19  10    2.20    2.60
 -21  19 -10    2.10    2.00
 -21  19 -10    4.50    2.20
  21 -20  11   59.29    6.10
  21 -20  11   53.29    6.30
 -21  20 -11   67.59    7.10
 -21  20 -11   71.59    6.80
 -21  20 -11   57.19    6.40
  21 -21  12  315.97   15.10
  21 -21  12  324.37   16.70
 -21  21 -12  315.97   17.40
 -21  21 -12  332.37   17.40
 -21  21 -12  341.27   17.60
  21 -22  13    1.90    2.60
  21 -22  13   -0.40    2.30
 -21  22 -13    3.00    2.90
 -21  22 -13    3.30    2.40
  21 -23  14  300.47   14.20
 -21  23 -14  310.97   16.60
 -21  23 -14  309.27   16.50
  21 -24  15  198.68   10.40
 -21  24 -15  208.28   13.00
 -21  24 -15  210.28   12.50
  21 -25  16    0.20    1.90
 -21  25 -16    3.10    2.30
  21 -26  17   87.49    5.40
 -21  26 -17   89.29    7.20
  21 -27  18    2.30    1.80
 -21  27 -18   -2.90    1.60
 -21  28 -19   55.79    5.00
  19   8 -16   99.19    6.90
  19   7 -15  232.58   12.60
  19   6 -14   25.90    4.20
  19   5 -13 2228.58   83.19
  19   4 -12  371.06   18.70
  19   4 -12  353.96   18.40
  19   3 -11  176.48   11.50
  19   3 -11  170.58   11.40
  19   2 -10    0.90    2.00
  19   2 -10    4.00    2.40
  19   1  -9    1.30    1.80
  19   1  -9    2.80    2.00
  19   0  -8   42.30    5.20
  19   0  -8   29.30    4.30
  19  -1  -7   97.29    7.90
  19  -1  -7   93.79    7.20
  19  -2  -6  904.81   36.90
  19  -2  -6  954.70   38.30
  19  -3  -5  748.23   31.10
  19  -3  -5  705.43   29.50
  19  -4  -4  198.08   10.70
  19  -4  -4  193.58   11.60
  19  -5  -3   54.89    5.60
  19  -5  -3   47.10    4.70
 -19   5   3   53.59    3.30
  19  -6  -2   79.39    6.50
  19  -6  -2   76.39    5.80
 -19   6   2   71.89    4.30
  19  -7  -1  196.28   11.10
  19  -7  -1  186.48   10.00
 -19   7   1  184.38    8.60
  19  -8   0  760.92   32.00
  19  -8   0  759.92   30.50
 -19   8   0  810.42   29.40
  19  -9   1   15.70    2.90
  19  -9   1   11.30    2.80
 -19   9  -1   13.60    2.50
  19 -10   2  827.62   33.50
  19 -10   2  821.22   31.60
 -19  10  -2  804.92   31.20
  19 -11   3  566.24   22.70
  19 -11   3  538.25   24.10
 -19  11  -3  548.45   22.30
  19 -12   4  344.57   16.80
  19 -12   4  335.67   15.30
 -19  12  -4  326.67   15.00
  19 -13   5   86.39    7.20
  19 -13   5   98.69    6.70
 -19  13  -5   95.19    6.50
  19 -14   6  162.98   10.50
  19 -14   6  168.28    9.70
 -19  14  -6  172.48    9.50
  19 -15   7   -1.50    1.40
 -19  15  -7    0.30    1.40
  19 -16   8    5.60    2.60
  19 -16   8    3.10    2.10
  19 -16   8    1.40    4.70
 -19  16  -8    5.80    2.30
  19 -17   9   45.00    5.70
  19 -17   9   49.60    5.70
  19 -17   9   55.79    5.50
 -19  17  -9   47.10    5.30
 -19  17  -9   60.49    6.20
  19 -18  10   11.30    3.20
  19 -18  10    9.60    2.90
 -19  18 -10    2.80    3.30
 -19  18 -10   13.30    3.10
 -19  18 -10   15.10    3.40
  19 -19  11  394.36   19.50
  19 -19  11  389.46   18.20
 -19  19 -11  414.46   19.40
 -19  19 -11  395.66   20.40
 -19  19 -11  401.06   19.90
  19 -20  12  206.38   11.30
  19 -20  12  187.68   11.90
 -19  20 -12  174.68   12.30
 -19  20 -12  198.18   12.10
 -19  20 -12  208.78   12.70
  19 -21  13   47.70    5.80
  19 -21  13   65.89    6.20
 -19  21 -13   71.09    6.90
 -19  21 -13   57.59    6.40
 -19  21 -13   68.39    7.20
  19 -22  14    1.50    2.10
  19 -22  14   -3.20    2.40
 -19  22 -14    1.70    2.40
 -19  22 -14    0.80    2.00
  19 -23  15  251.97   13.00
 -19  23 -15  242.38   14.20
 -19  23 -15  253.97   14.90
  19 -24  16   97.59    7.10
 -19  24 -16   92.79    8.00
 -19  24 -16   97.49    8.10
  19 -25  17    1.60    1.90
 -19  25 -17    3.90    2.20
  19 -26  18   47.40    4.20
 -19  26 -18   38.60    4.80
  19 -27  19   74.89    5.10
 -19  27 -19   76.39    6.10
  19 -28  20    2.80    1.40
 -19  28 -20    2.40    1.60
  17   9 -16   58.39    5.50
  17   8 -15  583.74   25.40
  17   7 -14    2.30    2.60
  17   6 -13 1744.63   64.89
  17   6 -13 1642.64   64.79
  17   5 -12   55.29    6.10
  17   5 -12   55.09    6.00
  17   4 -11   17.10    4.00
  17   4 -11   19.90    3.90
  17   3 -10  153.98   10.00
  17   3 -10  151.88   10.10
  17   2  -9   51.29    5.40
  17   2  -9   53.89    5.60
  17   1  -8   10.00    2.60
  17   1  -8    4.50    1.80
  17   0  -7   63.69    5.60
  17   0  -7   68.79    6.20
  17  -1  -6  158.28    9.30
  17  -1  -6  164.18   10.10
  17  -2  -5  718.03   29.20
  17  -2  -5  736.23   30.30
  17  -3  -4  117.09    7.90
  17  -3  -4  115.39    7.20
 -17   3   4  105.19    4.80
  17  -4  -3  195.28   10.10
  17  -4  -3  204.18   11.20
 -17   4   3  192.88    8.10
  17  -5  -2    7.50    4.10
  17  -5  -2   10.90    2.30
 -17   5   2   10.60    1.60
  17  -6  -1  510.65   21.10
 -17   6   1  526.65   19.80
  17  -7   0   13.20    2.50
 -17   7   0   18.60    2.20
  17  -8   1 1017.80   38.20
 -17   8  -1 1018.80   37.40
  17  -9   2  270.77   12.50
 -17   9  -2  282.17   12.10
 -17  10  -3   47.30    3.90
 -17  11  -4 1174.58   43.60
  17 -12   5 1348.37   50.49
 -17  12  -5 1354.26   49.90
  17 -13   6   36.40    4.20
  17 -13   6   31.30    3.70
 -17  13  -6   24.70    3.30
  17 -14   7   94.49    7.50
  17 -14   7  100.89    7.00
 -17  14  -7  103.59    6.80
  17 -15   8    6.20    2.70
  17 -15   8    8.20    2.60
  17 -15   8    8.90    2.50
 -17  15  -8    7.20    2.30
  17 -16   9    8.00    2.50
  17 -16   9   10.90    2.80
  17 -16   9    8.80    2.50
 -17  16  -9    6.90    2.40
 -17  16  -9   10.10    2.50
 -17  16  -9   12.00    4.00
  17 -17  10   16.40    3.70
  17 -17  10   27.10    4.40
  17 -17  10   26.70    4.20
 -17  17 -10   17.30    3.70
 -17  17 -10   21.80    3.90
 -17  17 -10   23.50    3.90
  17 -18  11  546.15   23.60
  17 -18  11  566.24   24.80
 -17  18 -11  557.84   24.20
 -17  18 -11  536.85   25.10
 -17  18 -11  532.55   24.60
  17 -19  12    3.60    3.00
 -17  19 -12    0.60    2.00
 -17  19 -12    7.20    2.70
 -17  19 -12    6.20    2.50
  17 -20  13  185.58   11.60
  17 -20  13  195.78   11.40
 -17  20 -13  182.38   12.40
 -17  20 -13  200.88   12.40
 -17  20 -13  185.58   11.50
  17 -21  14  322.17   16.30
  17 -21  14  299.87   16.10
 -17  21 -14  353.16   18.10
 -17  21 -14  315.87   16.80
 -17  21 -14  333.07   17.50
  17 -22  15   44.50    5.30
 -17  22 -15   37.10    5.80
 -17  22 -15   45.00    5.60
 -17  22 -15   45.10    5.70
  17 -23  16   27.00    4.70
 -17  23 -16   26.30    5.10
 -17  23 -16   28.00    4.60
  17 -24  17   30.80    4.50
 -17  24 -17   24.00    4.60
  17 -25  18   66.49    5.80
 -17  25 -18   72.59    6.80
  17 -26  19    3.20    1.90
 -17  26 -19    1.10    1.60
  17 -27  20   44.00    4.00
 -17  27 -20   37.00    4.30
  17 -28  21    3.10    1.40
 -17  28 -21    4.30    1.70
  15  10 -16   47.00    5.50
  15   9 -15  216.98   12.40
  15   8 -14   21.20    4.50
  15   8 -14   19.80    4.10
  15   7 -13  100.99    8.20
  15   7 -13  101.69    8.50
  15   6 -12  354.56   17.90
  15   6 -12  365.86   18.40
  15   5 -11   15.70    3.30
  15   5 -11   16.50    3.60
  15   4 -10   15.90    3.40
  15   4 -10   10.90    3.40
  15   3  -9   66.09    6.10
  15   3  -9   73.19    6.00
  15   2  -8    4.90    2.20
  15   2  -8    6.20    2.00
  15   1  -7   55.29    5.30
  15   1  -7   54.79    4.90
  15   0  -6  151.58    9.30
  15   0  -6  152.38    8.70
  15  -1  -5   41.90    4.00
  15  -2  -4  757.22   28.70
 -15   2   4  710.03   26.10
  15  -3  -3 1027.40   37.70
 -15   3   3  977.00   35.50
  15  -4  -2  108.29    6.30
 -15   4   2  104.69    4.90
  15  -5  -1  101.99    6.00
 -15   5   1  102.79    5.00
  15  -6   0   28.10    3.00
 -15   6   0   32.00    2.50
  15  -7   1 1922.51   67.99
 -15   7  -1 1873.21   67.09
  15  -8   2 2395.16   85.09
 -15   8  -2 2405.86   84.59
 -15   9  -3  385.56   15.70
 -15  10  -4   78.49    5.00
 -15  11  -5  153.98    8.00
 -15  12  -6   17.20    2.70
 -15  13  -7 1054.79   39.90
  15 -14   8    4.30    1.80
 -15  14  -8    3.30    1.70
  15 -15   9    3.30    2.20
  15 -15   9    2.00    2.00
 -15  15  -9    1.90    1.50
 -15  15  -9    6.30    2.20
  15 -16  10   34.40    4.30
  15 -16  10   51.59    5.20
  15 -16  10   43.10    5.10
 -15  16 -10   39.10    4.60
 -15  16 -10   48.20    4.70
 -15  16 -10   46.20    5.50
  15 -17  11  264.17   13.30
  15 -17  11  250.67   13.80
  15 -17  11  260.57   13.90
 -15  17 -11  252.87   13.20
 -15  17 -11  252.57   13.90
 -15  17 -11  250.47   14.20
  15 -18  12   38.00    4.60
  15 -18  12   35.90    5.20
 -15  18 -12   46.40    5.00
 -15  18 -12   40.40    5.30
  15 -19  13   33.40    5.30
  15 -19  13   47.10    5.20
 -15  19 -13   32.00    5.00
 -15  19 -13   41.40    5.10
 -15  19 -13   39.20    4.80
  15 -20  14    6.60    2.60
  15 -20  14    6.80    2.40
 -15  20 -14    2.30    2.40
 -15  20 -14    4.90    2.70
  15 -21  15  328.57   16.80
 -15  21 -15  324.77   17.60
 -15  21 -15  341.27   17.70
 -15  21 -15  319.27   17.00
  15 -22  16   -2.00    1.90
 -15  22 -16    3.30    2.30
 -15  22 -16    3.80    2.20
 -15  22 -16    1.30    3.10
  15 -23  17    3.60    2.30
 -15  23 -17    3.40    2.30
  15 -24  18   27.20    4.40
 -15  24 -18   27.70    4.50
 -15  25 -19    9.30    3.00
  15 -26  20    4.50    2.00
 -15  26 -20    4.30    2.00
  15 -27  21   22.10    3.10
 -15  27 -21   24.70    3.40
  15 -28  22   28.40    3.00
 -15  28 -22   23.40    3.20
  13  11 -16    2.70    2.40
  13  10 -15    0.50    2.10
  13  10 -15    9.80    3.70
  13   9 -14   -3.40    2.20
  13   9 -14    1.60    2.20
  13   8 -13  346.37   17.50
  13   8 -13  356.56   17.80
  13   7 -12 1378.26   52.49
  13   7 -12 1307.07   51.69
  13   6 -11   40.30    4.90
  13   6 -11   37.60    4.40
  13   5 -10   25.00    4.20
  13   5 -10   29.30    3.90
  13   4  -9  219.28   12.10
  13   4  -9  220.08   11.60
  13   3  -8   26.70    3.40
  13   2  -7 1085.19   41.10
  13   1  -6   95.79    6.10
 -13  -1   6   87.79    4.20
  13   0  -5  757.82   28.90
 -13   0   5  751.62   26.40
 -13   0   5  731.93   26.70
  13  -1  -4 3998.00  141.49
 -13   1   4 4263.87  139.59
 -13   1   4 3845.52  139.19
  13  -2  -3 1809.82   63.79
 -13   2   3 1803.42   62.19
 -13   2   3 1719.73   61.89
  13  -3  -2 3846.02  128.49
 -13   3   2 3547.45  126.79
 -13   3   2 3607.34  126.99
  13  -4  -1   29.10    2.90
 -13   4   1   30.10    2.60
 -13   4   1   28.00    2.10
  13  -5   0 2017.90   70.69
 -13   5   0 1962.20   69.69
  13  -6   1  164.08    7.70
 -13   6  -1  160.58    7.10
  13  -7   2 1409.06   49.20
 -13   7  -2 1322.87   48.60
 -13   8  -3   12.40    2.00
 -13   9  -4 5947.71  206.38
 -13  10  -5 1979.40   70.49
 -13  11  -6  476.55   19.20
 -13  12  -7 1023.00   38.30
 -13  13  -8   26.60    3.30
 -13  14  -9   13.20    2.80
  13 -15  10   13.50    3.30
  13 -15  10   15.00    3.00
 -13  15 -10   13.80    2.90
 -13  15 -10   10.00    2.60
  13 -16  11   33.70    4.60
  13 -16  11   37.60    4.40
 -13  16 -11   32.50    4.00
 -13  16 -11   32.30    4.30
 -13  16 -11   25.70    4.60
  13 -17  12  206.48   11.80
  13 -17  12  216.78   11.70
 -13  17 -12  203.18   12.30
 -13  17 -12  212.88   11.50
 -13  17 -12  207.48   12.10
  13 -18  13  102.99    7.60
  13 -18  13   99.69    7.90
 -13  18 -13  106.39    8.40
 -13  18 -13   99.39    8.00
 -13  18 -13  107.39    7.70
  13 -19  14  146.49    9.80
 -13  19 -14  148.09   10.40
 -13  19 -14  154.08    9.90
 -13  19 -14  136.89   10.10
  13 -20  15 1022.50   41.90
 -13  20 -15 1007.10   41.80
 -13  20 -15 1086.69   43.10
 -13  20 -15 1067.29   42.90
  13 -21  16   10.20    3.30
 -13  21 -16    5.50    2.60
 -13  21 -16   10.90    3.80
 -13  21 -16    9.20    3.20
  13 -22  17    9.40    3.10
 -13  22 -17    9.50    4.30
 -13  22 -17   10.60    3.20
  13 -23  18  224.38   13.10
 -13  23 -18  232.08   13.60
  13 -24  19   69.09    6.60
 -13  24 -19   70.79    6.80
  13 -25  20   19.80    3.90
 -13  25 -20   19.90    3.80
  13 -26  21    2.80    1.90
 -13  26 -21    3.00    1.80
  13 -27  22    3.90    1.80
 -13  27 -22    4.60    1.70
  11  11 -15  174.88   11.00
  11  11 -15  175.98   11.30
  11  10 -14   -3.90    2.10
  11  10 -14    3.80    2.10
  11   9 -13   81.39    6.90
  11   9 -13   90.19    7.50
  11   8 -12  223.28   12.70
  11   8 -12  221.58   12.20
  11   7 -11  518.35   22.90
  11   7 -11  543.45   23.60
  11   6 -10   18.70    3.00
  11   6 -10   10.60    2.90
  11   5  -9   89.69    6.30
  11   4  -8   55.69    4.70
  11   3  -7  743.53   28.90
  11   2  -6  479.15   19.00
 -11  -2   6  449.36   17.10
  11   1  -5  196.58    9.40
 -11  -1   5  197.78    7.80
  11   0  -4 4980.00  178.98
 -11   0   4 5306.77  177.38
  11  -1  -3 5530.15  194.28
 -11   1   3 5464.05  192.58
 -11   1   3 5791.72  192.78
  11  -2  -2  227.08    9.80
 -11   2   2  231.48    8.60
 -11   2   2  215.68    8.50
  11  -3  -1  978.80   34.50
 -11   3   1  890.51   33.40
 -11   3   1  963.20   33.30
  11  -4   0  138.29    6.50
 -11   4   0  135.59    5.70
  11  -5   1  144.29    6.70
 -11   5  -1  146.09    6.20
  11  -6   2    6.20    1.40
 -11   6  -2    8.70    1.40
  11  -7   3  809.92   28.10
 -11   7  -3  712.03   27.70
 -11   8  -4 3871.61  134.79
 -11   9  -5   53.49    3.70
 -11  10  -6 8046.00  278.47
 -11  11  -7  126.59    6.80
 -11  12  -8 2364.56   84.29
 -11  13  -9   11.50    2.60
 -11  14 -10  875.71   33.80
  11 -15  11   45.20    4.60
  11 -15  11   46.50    4.90
 -11  15 -11   42.70    4.20
 -11  15 -11   49.20    4.90
  11 -16  12    7.00    2.10
 -11  16 -12    1.20    1.40
 -11  16 -12    3.40    1.90
 -11  16 -12    4.90    2.00
  11 -17  13 1006.20   42.00
  11 -17  13 1068.99   42.20
 -11  17 -13 1119.69   43.20
 -11  17 -13 1070.29   42.90
 -11  17 -13 1107.49   41.90
  11 -18  14   50.59    5.70
 -11  18 -14   60.89    6.20
 -11  18 -14   50.79    6.00
 -11  18 -14   63.39    5.80
  11 -19  15 1674.53   64.69
 -11  19 -15 1701.43   64.49
 -11  19 -15 1756.82   65.69
 -11  19 -15 1705.33   65.59
  11 -20  16    5.30    2.60
 -11  20 -16    5.50    2.40
 -11  20 -16    5.60    2.80
  11 -21  17   48.50    5.80
 -11  21 -17   39.70    6.40
 -11  21 -17   47.00    5.80
  11 -22  18    4.30    2.50
 -11  22 -18    4.10    2.30
  11 -23  19   41.80    5.70
 -11  23 -19   49.20    5.80
  11 -24  20    7.30    2.80
 -11  24 -20    8.50    2.60
  11 -25  21    0.20    1.50
 -11  25 -21    1.00    1.80
  11 -26  22   24.60    3.50
 -11  26 -22   25.60    3.60
  11 -27  23   47.60    4.10
 -11  27 -23   42.00    3.90
   9  13 -16   84.19    7.90
   9  12 -15 1041.50   41.90
   9  12 -15 1036.10   41.50
   9  11 -14   89.09    5.40
   9  11 -14   93.49    8.00
   9  11 -14   97.29    7.40
   9  10 -13    5.80    2.80
   9  10 -13    3.90    2.00
   9  10 -13    3.30    1.80
   9   9 -12   77.69    6.20
   9   9 -12   64.39    4.70
   9   9 -12   83.49    6.80
   9   8 -11   25.70    3.50
   9   7 -10    2.30    1.50
   9   6  -9  569.64   23.20
   9   5  -8  443.16   18.40
   9   4  -7 3017.60  101.29
  -9  -4   7 2704.63   99.69
   9   3  -6 5777.12  195.08
  -9  -3   6 5434.26  193.48
   9   2  -5   54.09    3.90
  -9  -2   5   53.59    2.80
   9   1  -4 2752.82   98.19
  -9  -1   4 2847.02   96.79
  -9   0   3   22.40    1.40
   9  -1  -2  212.48    8.90
  -9   1   2  205.58    7.80
   9  -2  -1  565.84   20.40
  -9   2   1  533.55   19.40
  -9   2   1  539.65   19.40
   9  -3   0   73.19    3.80
  -9   3   0   68.79    3.20
  -9   3   0   66.39    3.10
   9  -4   1  902.81   31.20
  -9   4  -1  826.02   30.60
   9  -5   2  258.07    9.90
  -9   5  -2  229.78    9.50
   9  -6   3  327.27   12.20
  -9   6  -3  293.27   11.90
  -9   7  -4 1858.11   65.39
  -9   8  -5  222.48    9.40
  -9   9  -6 3514.55  122.69
  -9  10  -7   97.89    5.50
  -9  11  -8  846.52   31.80
  -9  12  -9    1.70    1.30
  -9  13 -10  514.75   21.00
  -9  14 -11   50.49    4.40
   9 -15  12   97.29    6.90
  -9  15 -12   95.49    6.50
  -9  15 -12   90.19    7.20
  -9  15 -12   98.59    7.20
   9 -16  13  403.66   19.00
  -9  16 -13  418.56   19.60
  -9  16 -13  421.86   18.70
  -9  16 -13  430.46   19.70
   9 -17  14  107.99    8.10
  -9  17 -14  109.69    8.40
  -9  17 -14  108.39    7.50
  -9  17 -14  110.89    8.20
   9 -18  15  700.93   30.10
  -9  18 -15  719.53   30.70
  -9  18 -15  702.43   29.60
  -9  18 -15  721.33   30.90
   9 -19  16  235.08   13.50
  -9  19 -16  235.58   13.10
  -9  19 -16  244.18   13.90
   9 -20  17   76.29    7.40
  -9  20 -17   75.39    7.30
  -9  20 -17   84.89    7.90
   9 -21  18  257.37   14.80
  -9  21 -18  276.67   15.20
   9 -22  19   10.50    3.10
  -9  22 -19    7.40    2.70
   9 -23  20   46.40    5.60
  -9  23 -20   48.30    5.50
   9 -24  21   20.20    4.00
  -9  24 -21   16.10    3.30
   9 -25  22   89.39    6.80
  -9  25 -22   88.99    6.70
   9 -26  23   15.60    3.10
  -9  26 -23   14.30    2.70
  -7 -19  21   75.19    5.30
  -7 -18  20   38.40    4.40
  -7 -17  19   50.49    5.10
  -7 -16  18   62.99    6.40
   7  15 -17  338.37   14.20
  -7 -15  17  369.16   17.30
   7  14 -16  222.38   10.60
   7  14 -16  233.68   13.30
  -7 -14  16  238.08   13.10
   7  13 -15  427.36   18.00
   7  13 -15  455.75   20.50
  -7 -13  15  415.26   19.90
   7  12 -14  189.68   11.10
   7  12 -14  185.98    9.40
   7  12 -14  180.68   11.30
   7  11 -13    6.00    2.80
   7  11 -13    2.70    1.80
   7  11 -13    3.40    2.10
   7  10 -12  109.49    6.50
   7  10 -12  102.99    7.20
   7   9 -11    4.30    1.70
   7   8 -10  252.87   12.10
   7   7  -9 1292.47   47.70
   7   6  -8  935.01   35.10
   7   5  -7 3214.58  112.99
   7   4  -6 3390.16  115.29
  -7  -4   6 3193.18  114.29
   7   3  -5   76.69    4.40
  -7  -3   5   75.79    3.60
   7   2  -4 1889.61   65.49
  -7  -2   4 1823.32   64.39
   7   1  -3   52.19    3.20
  -7  -1   3   53.79    2.40
   7   0  -2 2772.42   96.99
  -7   0   2 2799.92   95.89
   7  -1  -1  816.42   28.60
  -7   1   1  775.22   27.70
   7  -2   0 1561.54   53.19
  -7   2   0 1486.95   52.59
  -7   2   0 1500.85   52.49
   7  -3   1 1903.01   64.69
  -7   3  -1 1804.32   64.29
   7  -4   2   67.39    3.40
  -7   4  -2   62.79    3.10
  -7   5  -3 1674.73   58.59
  -7   7  -5 1703.13   59.99
  -7   8  -6   33.60    2.70
  -7   9  -7 1461.65   52.29
  -7  10  -8   10.80    2.00
  -7  11  -9  149.79    7.60
  -7  12 -10   29.60    3.20
  -7  13 -11   29.10    3.20
  -7  14 -12   41.10    4.00
   7 -15  13  312.07   15.50
  -7  15 -13  353.26   16.20
  -7  15 -13  318.07   16.10
  -7  15 -13  324.27   15.00
   7 -16  14   13.30    3.30
  -7  16 -14   13.10    3.20
  -7  16 -14    8.10    2.40
  -7  16 -14    8.00    2.40
   7 -17  15  208.68   12.30
  -7  17 -15  219.68   11.20
  -7  17 -15  238.08   12.80
  -7  17 -15  218.08   11.90
   7 -18  16  605.04   27.00
  -7  18 -16  608.04   26.40
  -7  18 -16  618.64   25.30
  -7  18 -16  636.74   27.30
   7 -19  17   64.49    6.60
  -7  19 -17   53.09    6.10
  -7  19 -17   58.39    6.80
   7 -20  18    3.30    2.50
  -7  20 -18    0.60    1.90
   7 -21  19   63.39    6.70
  -7  21 -19   68.39    6.60
   7 -22  20  140.19    9.90
  -7  22 -20  145.89    9.90
   7 -23  21   16.00    3.80
  -7  23 -21    9.00    2.60
   7 -24  22    5.90    2.40
  -7  24 -22    5.90    2.10
   7 -25  23   62.79    5.30
  -7  25 -23   67.39    5.10
   7 -26  24  114.09    6.70
  -7  26 -24  115.59    6.20
  -5 -21  22   38.10    3.80
  -5 -20  21   12.10    2.50
  -5 -19  20   -1.30    1.90
  -5 -18  19    7.70    2.60
   5  17 -18   80.59    5.30
  -5 -17  18   86.89    7.40
   5  16 -17  270.67   14.90
   5  16 -17  261.47   12.40
  -5 -16  17  251.17   13.90
   5  15 -16  245.98   13.50
   5  15 -16  257.47   12.40
  -5 -15  16  243.28   13.60
   5  14 -15    0.30    2.40
   5  14 -15    6.40    2.00
  -5 -14  15    1.60    2.20
   5  13 -14  192.48   10.30
   5  13 -14  198.58   11.20
  -5 -13  14  199.28   11.60
   5  12 -13  434.16   18.90
   5  12 -13  429.26   18.20
  -5 -12  13  391.86   19.00
   5  11 -12  551.44   23.10
   5  11 -12  552.24   22.50
   5  10 -11    0.90    1.10
   5   9 -10   42.20    3.90
  -5  -9  10   45.50    3.30
   5   8  -9   57.19    4.30
   5   7  -8  910.31   33.90
   5   6  -7 1227.98   44.50
   5   5  -6  486.05   18.70
   5   4  -5  630.84   22.90
  -5  -4   5  594.44   22.10
   5   3  -4 1255.97   43.70
  -5  -3   4 1201.48   43.00
   5   2  -3 1767.72   61.59
  -5  -2   3 1745.23   60.79
   5   1  -2 3217.28  116.49
  -5  -1   2 3513.35  115.69
   5   0  -1  669.93   24.00
   5  -1   0  189.08    7.20
  -5   1   0  175.28    6.50
   5  -2   1 3503.55  115.89
  -5   2  -1 3206.18  115.49
  -5   3  -2 3206.98  110.59
  -5   4  -3 1831.42   63.69
  -5   5  -4 3382.06  117.09
  -5   6  -5 3391.26  117.69
  -5   7  -6   74.69    4.00
  -5   8  -7 1387.06   49.50
  -5   9  -8  431.26   16.90
  -5  10  -9 2279.67   80.69
  -5  11 -10 1127.79   41.50
  -5  12 -11    5.20    1.70
  -5  13 -12 1180.08   44.00
   5 -14  13  746.43   31.30
  -5  14 -13  793.92   30.70
  -5  14 -13  838.22   31.90
  -5  14 -13  744.23   31.90
   5 -15  14  222.58   12.30
  -5  15 -14  235.38   11.70
  -5  15 -14  235.88   12.60
   5 -16  15   10.40    2.80
  -5  16 -15    5.80    2.40
  -5  16 -15    6.20    2.20
  -5  16 -15   10.90    2.40
   5 -17  16   93.89    7.90
  -5  17 -16  106.29    8.10
  -5  17 -16  105.69    7.50
  -5  17 -16  114.19    7.40
   5 -18  17   30.30    4.90
  -5  18 -17   20.00    4.00
  -5  18 -17   23.50    4.60
   5 -19  18  262.97   14.70
  -5  19 -18  252.27   14.30
   5 -20  19  158.18   10.60
  -5  20 -19  144.39   10.10
   5 -21  20   76.09    7.20
  -5  21 -20   72.19    6.70
   5 -22  21   41.00    5.20
  -5  22 -21   34.20    4.50
   5 -23  22  108.79    7.80
  -5  23 -22  100.79    7.20
   5 -24  23   12.60    2.90
  -5  24 -23   17.10    2.90
   5 -25  24  103.39    6.30
  -5  25 -24   95.49    5.60
  -3 -22  22   56.09    4.40
  -3 -21  21   97.79    6.60
   3  20 -20   67.69    4.20
  -3 -20  20   69.49    5.70
   3  19 -19   31.50    3.60
  -3 -19  19   41.00    5.00
   3  18 -18   24.40    3.40
  -3 -18  18   29.30    4.80
   3  17 -17   35.40    4.20
  -3 -17  17   32.00    5.10
   3  16 -16  230.18   13.00
   3  16 -16  250.77   12.70
  -3 -16  16  244.98   13.50
   3  15 -15   61.19    6.00
   3  15 -15   63.89    5.50
  -3 -15  15   63.79    6.40
   3  14 -14   16.30    3.10
   3  14 -14   17.20    3.50
  -3 -14  14   24.50    4.40
   3  13 -13  986.00   36.80
   3  13 -13  953.50   36.50
  -3 -13  13  867.21   36.90
   3  12 -12  565.14   23.70
   3  12 -12  597.54   24.00
   3  11 -11  194.28    9.90
   3  10 -10 4603.44  158.18
   3  10 -10 4424.96  156.78
   3   9  -9  239.88   10.80
   3   9  -9  233.58    9.80
   3   8  -8 1799.02   64.89
   3   8  -8 1897.11   65.89
   3   7  -7 1024.00   36.70
   3   7  -7 1043.50   37.60
   3   6  -6 2271.77   79.49
   3   6  -6 2302.97   80.29
   3   5  -5 3416.16  116.49
   3   5  -5 3285.77  115.69
   3   4  -4   40.80    2.00
   3   4  -4   40.60    2.50
  -3  -4   4   37.90    2.20
   3   3  -3 1331.67   45.90
  -3  -3   3 1281.47   45.50
  -3  -2   2 3511.05  120.79
   3   1  -1 1135.19   39.60
   3   0   0  400.96   14.30
   3  -1   1 1260.97   42.80
   3  -1   1 1212.58   42.50
  -3   1  -1 1225.08   42.60
  -3   3  -3  568.94   20.20
  -3   4  -4 2187.08   75.89
  -3   6  -6  922.81   33.10
  -3   7  -7 2630.04   91.89
  -3   8  -8 1649.44   58.49
  -3   9  -9   12.20    2.00
  -3  10 -10 4528.45  157.88
  -3  11 -11  715.43   27.40
  -3  12 -12 1685.43   61.09
  -3  13 -13   35.70    3.70
  -3  13 -13   45.40    4.40
   3 -14  14    3.10    1.80
  -3  14 -14    3.10    1.70
  -3  14 -14   -1.30    1.20
  -3  14 -14    1.00    1.70
   3 -15  15   34.70    4.20
  -3  15 -15   25.20    3.80
  -3  15 -15   29.10    4.10
  -3  15 -15   23.90    3.60
   3 -16  16   94.59    7.70
  -3  16 -16  112.09    7.90
  -3  16 -16  102.79    7.30
   3 -17  17  127.59    9.10
  -3  17 -17  115.09    8.60
  -3  17 -17  128.39    8.40
   3 -18  18   22.50    4.70
  -3  18 -18   31.90    4.70
   3 -19  19  263.57   14.60
  -3  19 -19  245.28   13.90
   3 -20  20   66.49    6.50
  -3  20 -20   49.80    5.70
   3 -21  21  101.99    8.00
  -3  21 -21  100.39    7.50
   3 -22  22   36.90    4.60
  -3  22 -22   36.00    4.30
   3 -23  23    1.20    1.70
  -3  23 -23    1.60    1.30
   3 -24  24   37.90    3.80
  -3  24 -24   30.60    2.80
  -1 -23  22    3.70    1.70
   1  22 -21    4.50    1.50
  -1 -22  21    6.30    2.20
   1  21 -20   56.99    4.40
  -1 -21  20   49.00    5.20
   1  20 -19   32.20    3.90
  -1 -20  19   26.20    4.70
   1  19 -18   23.80    3.60
  -1 -19  18   25.10    4.50
   1  18 -17  264.37   13.50
  -1 -18  17  240.58   13.80
   1  17 -16  594.64   25.20
   1  17 -16  579.24   24.90
  -1 -17  16  582.34   26.00
   1  16 -15   58.89    5.70
   1  16 -15   64.59    6.00
  -1 -16  15   61.99    6.30
   1  15 -14  397.86   18.00
   1  15 -14  396.56   17.70
  -1 -15  14  375.16   18.30
   1  14 -13    0.20    1.30
   1  14 -13   -0.80    1.50
  -1 -14  13    0.10    1.90
   1  13 -12 1514.75   55.59
   1  13 -12 1502.25   55.99
   1  12 -11  725.53   27.80
   1  12 -11  695.93   27.10
   1  11 -10 4352.86  152.28
   1  11 -10 4380.86  152.78
   1  10  -9 1239.68   45.60
   1  10  -9 1296.37   46.20
   1   9  -8 3042.20  107.29
   1   9  -8 3102.39  107.69
   1   8  -7 1954.30   66.69
   1   8  -7 1819.42   66.29
   1   7  -6   55.49    3.10
   1   7  -6   56.19    3.30
   1   6  -5 5505.55  193.38
   1   6  -5 5709.53  193.68
   1   5  -4   46.80    2.50
   1   5  -4   51.29    2.80
   1   4  -3 1438.86   49.40
   1   4  -3 1417.26   49.20
  -1  -4   3 1383.76   49.50
   1   3  -2  328.57   11.60
   1   3  -2  322.37   11.50
  -1  -3   2  308.87   11.50
   1   2  -1 1253.17   44.70
   1   2  -1 1310.07   44.90
   1   2  -1 1314.37   44.80
  -1  -2   1 1267.07   45.00
  -1  -2   1 1369.36   44.80
  -1  -2   1 1272.57   44.80
  -1   0  -1  164.68    5.80
  -1   2  -3  293.47   10.60
  -1   3  -4   50.49    2.50
  -1   4  -5  593.84   21.40
  -1   6  -7  850.21   30.60
  -1   7  -8   45.40    3.00
  -1   8  -9 1559.54   55.49
  -1   9 -10 3074.69  107.79
  -1  10 -11 5258.27  182.98
  -1  11 -12 1007.50   37.50
  -1  12 -13  108.19    6.60
  -1  12 -13  106.19    6.40
   1 -13  14 1288.37   52.99
  -1  13 -14 1506.35   52.59
  -1  13 -14 1414.46   52.99
  -1  13 -14 1426.46   52.09
   1 -14  15  420.16   19.80
  -1  14 -15  454.15   19.30
  -1  14 -15  435.26   19.70
   1 -15  16   30.70    4.70
  -1  15 -16   44.10    4.50
  -1  15 -16   42.70    4.90
   1 -16  17    5.20    2.60
  -1  16 -17    2.80    2.00
  -1  16 -17    5.10    2.70
   1 -17  18   99.19    8.00
  -1  17 -18   91.19    7.20
  -1  17 -18   91.69    7.80
   1 -18  19  699.83   30.30
  -1  18 -19  692.63   29.70
   1 -19  20  109.19    8.50
  -1  19 -20   90.59    7.30
   1 -20  21  251.77   14.00
  -1  20 -21  258.17   13.20
   1 -21  22   88.49    6.90
  -1  21 -22   82.19    6.00
   1 -22  23    1.80    1.80
  -1  22 -23    2.20    1.40
   1 -23  24    1.50    1.40
   1 -24  22    4.50    1.90
  -1  23 -21   18.40    2.50
   1 -23  21   20.20    3.40
  -1  22 -20   12.20    2.60
  -1  21 -19  161.58    9.60
   1 -21  19  155.68   10.20
  -1  20 -18   66.69    6.30
   1 -20  18   69.79    6.60
  -1  19 -17   94.39    7.30
   1 -19  17   90.69    7.70
  -1  18 -16  154.18    9.90
   1 -18  16  151.98   10.20
  -1  17 -15  143.89    9.10
  -1  17 -15  126.79    8.20
   1 -17  15  120.49    8.90
  -1  16 -14  308.27   15.20
  -1  16 -14  298.57   14.30
   1 -16  14  307.87   15.60
  -1  15 -13    2.90    1.50
  -1  15 -13   -0.70    2.10
  -1  15 -13    1.00    1.50
   1 -15  13    2.80    2.30
  -1  14 -12 1800.92   63.99
  -1  14 -12 1755.22   63.79
  -1  14 -12 1884.11   65.19
   1 -14  12 1590.84   64.89
  -1  13 -11  149.79    7.80
  -1  13 -11  141.79    7.70
  -1  12 -10  451.15   18.30
  -1  12 -10  458.55   18.40
  -1  11  -9  280.97   12.00
  -1  11  -9  279.37   11.90
  -1  10  -8  531.45   20.90
  -1  10  -8  568.14   21.10
  -1   9  -7 1269.37   45.40
  -1   8  -6   19.60    1.90
  -1   7  -5 2003.20   70.09
  -1   6  -4  953.80   33.80
  -1   5  -3  660.03   23.50
  -1   4  -2    1.80    0.50
  -1   3  -1  196.68    7.10
   1  -3   1  186.38    7.10
   1  -1  -1   -0.10    0.10
  -1  -1   3   16.80    1.10
   1   1  -3   18.10    1.10
  -1  -2   4 1655.63   58.89
   1   2  -4 1733.03   58.79
   1   3  -5 3035.50  104.99
   1   4  -6 1135.69   40.10
   1   6  -8  349.47   13.50
   1   7  -9 2614.54   91.49
   1   8 -10  486.75   18.80
   1   9 -11 5447.95  188.78
   1   9 -11 5383.46  188.18
   1  10 -12 1840.32   66.79
   1  10 -12 1895.31   67.49
   1  11 -13 1143.19   41.40
   1  11 -13 1047.50   40.50
  -1 -12  14 1683.73   69.09
   1  12 -14 1698.03   61.89
   1  12 -14 1663.23   62.09
  -1 -13  15  673.53   28.90
   1  13 -15  695.63   28.40
   1  13 -15  703.73   28.20
  -1 -14  16  343.87   17.20
   1  14 -16  343.37   16.70
   1  14 -16  370.16   16.90
  -1 -15  17    1.60    2.20
   1  15 -17    4.10    2.00
   1  15 -17    4.40    2.50
  -1 -16  18  817.12   35.30
   1  16 -18  845.22   34.70
   1  16 -18  890.81   34.90
  -1 -17  19  750.02   32.30
   1  17 -19  758.92   33.70
   1  17 -19  777.32   31.60
  -1 -18  20   93.79    7.80
   1  18 -20   98.39    7.20
  -1 -19  21  314.47   15.90
   1  19 -21  305.27   14.70
  -1 -20  22  124.69    8.30
   1  20 -22  124.29    7.20
  -1 -21  23    0.60    1.70
   1  21 -23    1.00    1.30
  -1 -22  24    9.70    2.40
  -3  25 -22   37.10    3.00
   3 -25  22   44.40    4.20
  -3  24 -21   82.89    5.50
   3 -24  21   86.29    6.50
  -3  23 -20   12.90    2.80
   3 -23  20   10.20    2.80
  -3  22 -19   79.69    6.60
   3 -22  19   76.69    6.90
  -3  21 -18   35.00    4.70
   3 -21  18   48.90    5.80
  -3  20 -17   41.30    5.00
   3 -20  17   39.10    5.20
  -3  19 -16   46.70    5.30
   3 -19  16   49.80    5.80
  -3  18 -15  532.15   23.40
   3 -18  15  498.05   23.30
  -3  17 -14   64.79    5.20
  -3  17 -14   55.39    5.70
   3 -17  14   48.90    5.60
  -3  16 -13  688.03   27.70
  -3  16 -13  654.63   26.50
  -3  16 -13  666.33   26.10
   3 -16  13  602.04   27.30
  -3  15 -12   46.50    4.00
  -3  15 -12   43.70    4.10
  -3  15 -12   42.90    4.60
   3 -15  12   40.70    4.70
  -3  14 -11    2.60    1.20
  -3  14 -11    7.90    2.20
  -3  14 -11    1.10    1.40
  -3  13 -10  952.80   34.80
  -3  13 -10  908.61   34.90
  -3  12  -9  276.97   12.10
  -3  11  -8 3165.08  110.99
  -3  10  -7  638.64   24.00
  -3   9  -6 1432.16   50.99
  -3   8  -5   20.20    2.00
  -3   7  -4 4541.55  157.08
  -3   6  -3  108.19    4.80
  -3   5  -2  107.09    4.60
  -3   4  -1  438.16   16.70
  -3   4  -1  495.15   16.40
  -3   3   0  372.56   13.40
  -3   3   0  390.76   13.20
  -3   3   0  345.07   13.40
   3  -3   0  361.66   13.40
   3  -3   0  406.06   13.20
  -3   2   1  194.48    7.30
  -3   2   1  197.78    7.30
   3  -2  -1  201.08    7.20
   3  -2  -1  205.48    7.30
  -3   1   2  912.81   31.40
   3  -1  -2  905.21   31.60
   3  -1  -2  899.11   31.40
  -3   0   3  598.64   20.60
   3   0  -3  574.24   20.50
  -3  -1   4  853.81   30.70
   3   1  -4  857.71   31.00
   3   1  -4  914.51   30.60
  -3  -2   5 9816.62  337.57
   3   3  -6   23.30    1.60
   3   4  -7   54.39    2.90
   3   4  -7   54.79    3.40
   3   5  -8 1529.95   54.69
   3   5  -8 1543.25   54.09
   3   6  -9 2421.26   84.79
   3   6  -9 2432.26   85.59
   3   7 -10 1222.88   44.60
   3   7 -10 1222.78   43.80
   3   8 -11    6.20    1.70
   3   8 -11    6.10    1.40
   3   9 -12 2078.39   73.79
   3   9 -12 2021.20   72.59
   3  10 -13   19.60    2.90
   3  10 -13   16.00    2.50
   3  11 -14  861.91   33.70
   3  11 -14  853.81   33.60
  -3 -12  15   74.79    6.90
   3  12 -15   80.19    5.90
   3  12 -15   89.29    6.50
  -3 -13  16   17.50    4.30
   3  13 -16   21.60    3.70
   3  13 -16   16.60    3.20
  -3 -14  17  431.26   20.80
   3  14 -17  424.86   20.30
   3  14 -17  468.05   20.10
  -3 -15  18  607.04   26.30
   3  15 -18  544.95   25.40
   3  15 -18  605.14   25.10
  -3 -16  19    1.80    2.50
   3  16 -19    0.30    1.40
   3  16 -19    7.90    4.30
  -3 -17  20   10.40    3.30
   3  17 -20    8.70    2.20
  -3 -18  21  116.09    8.20
   3  18 -21  118.09    7.10
  -3 -19  22   76.89    6.20
   3  19 -22   75.29    4.80
  -3 -20  23  153.98    8.70
  -3 -21  24   58.29    4.10
  -5  26 -22   34.70    3.00
   5 -26  22   32.00    3.70
  -5  25 -21   11.70    2.60
   5 -25  21    9.20    2.60
  -5  24 -20   35.50    4.10
   5 -24  20   37.60    4.70
  -5  23 -19    1.70    1.70
   5 -23  19    4.50    2.40
  -5  22 -18   94.39    7.80
   5 -22  18  106.59    8.30
  -5  21 -17  118.69    9.10
   5 -21  17  137.99    9.70
  -5  20 -16  520.05   23.90
   5 -20  16  519.65   24.00
  -5  19 -15  400.56   18.60
   5 -19  15  345.27   18.10
  -5  18 -14   92.29    7.20
  -5  18 -14   90.79    7.40
   5 -18  14   88.79    7.50
  -5  17 -13  273.67   13.40
  -5  17 -13  276.47   12.50
  -5  17 -13  270.57   14.10
   5 -17  13  256.07   13.90
  -5  16 -12    0.00    1.40
  -5  16 -12    0.20    1.50
  -5  16 -12    0.90    1.40
   5 -16  12    3.80    1.80
  -5  15 -11  718.63   26.10
  -5  15 -11  616.24   27.80
  -5  15 -11  735.63   28.00
  -5  15 -11  689.83   26.70
   5 -15  11  584.24   27.00
  -5  14 -10  490.35   20.10
  -5  13  -9  204.68    9.80
  -5  12  -8  477.35   19.00
  -5  11  -7 2705.43   95.19
  -5  10  -6  173.28    7.90
  -5   9  -5  387.76   15.10
  -5   8  -4    5.20    1.30
  -5   7  -3  280.47   10.90
  -5   6  -2 1418.36   49.80
  -5   5  -1  619.24   22.20
  -5   4   0   78.39    3.60
   5  -4   0   85.89    3.50
  -5   3   1  243.38    9.30
  -5   3   1  257.27    9.30
   5  -3  -1  258.97    9.40
  -5   2   2   96.99    4.10
   5  -2  -2  111.09    4.40
   5  -2  -2  103.19    4.00
  -5   1   3  111.49    4.50
   5  -1  -3  113.49    4.90
  -5   0   4 3595.84  120.59
   5   0  -4 3392.06  120.99
  -5  -1   5 1178.98   40.50
   5   1  -5 1121.09   40.80
   5   3  -7  463.45   16.70
   5   4  -8  209.58    8.10
   5   4  -8  204.48    9.20
   5   5  -9  968.60   35.30
   5   5  -9  938.71   33.80
   5   6 -10    5.00    1.00
   5   6 -10    3.80    1.30
   5   7 -11 1170.48   42.40
   5   7 -11 1217.98   44.30
   5   8 -12    3.30    1.60
   5   9 -13  128.09    7.70
   5  10 -14 1879.61   69.19
   5  10 -14 1881.51   68.59
  -5 -11  15   15.20    3.40
   5  11 -15   11.40    2.80
   5  11 -15   10.80    2.50
  -5 -12  16  204.68   12.10
   5  12 -16  214.88   11.10
   5  12 -16  207.08   11.80
  -5 -13  17   35.00    5.00
   5  13 -17   27.70    4.90
   5  13 -17   39.20    4.70
   5  13 -17   30.80    4.00
  -5 -14  18  203.18   12.10
   5  14 -18  195.08   12.00
   5  14 -18  208.28   10.90
  -5 -15  19  114.89    8.60
   5  15 -19  102.39    9.20
   5  15 -19  121.09    7.30
  -5 -16  20   26.10    4.40
   5  16 -20   17.10    2.80
  -5 -17  21    5.00    2.40
   5  17 -21    4.20    1.50
  -5 -18  22   42.70    4.70
  -5 -19  23   10.10    2.30
  -5 -20  24   14.20    2.90
  -7  27 -22    4.20    1.40
   7 -27  22    3.60    1.50
  -7  26 -21   43.60    4.10
   7 -26  21   41.10    4.40
  -7  25 -20   29.00    4.00
   7 -25  20   35.20    4.50
  -7  24 -19  163.08   10.20
   7 -24  19  161.98   10.50
  -7  23 -18  120.69    8.90
   7 -23  18  116.79    9.00
  -7  22 -17   89.89    7.70
   7 -22  17   89.89    7.80
  -7  21 -16   67.99    6.90
   7 -21  16   67.69    7.00
  -7  20 -15   47.70    6.80
  -7  20 -15   46.30    5.70
   7 -20  15   46.90    5.70
  -7  19 -14   17.00    3.90
  -7  19 -14   16.70    3.80
   7 -19  14   15.40    3.70
  -7  18 -13   69.49    6.00
  -7  18 -13   70.49    6.30
   7 -18  13   59.69    6.10
  -7  17 -12   78.49    6.10
  -7  17 -12   84.09    7.00
  -7  17 -12   80.49    5.20
  -7  17 -12   91.99    7.00
   7 -17  12   73.69    6.40
  -7  16 -11  116.59    7.20
  -7  16 -11  113.69    7.80
  -7  16 -11  107.19    7.70
   7 -16  11  106.89    7.50
  -7  15 -10  103.19    6.60
  -7  14  -9  512.25   20.80
  -7  13  -8  442.86   18.10
  -7  12  -7  638.04   24.50
  -7  11  -6   61.19    4.10
  -7  10  -5   20.00    2.30
  -7   9  -4   11.00    1.80
  -7   8  -3    5.00    1.20
  -7   7  -2 2644.34   92.09
  -7   6  -1  109.09    5.00
   7  -6   1  118.79    4.90
  -7   5   0   38.90    2.40
   7  -5   0   45.60    2.40
  -7   4   1  707.33   25.50
   7  -4  -1  728.43   25.70
  -7   3   2  141.79    5.90
   7  -3  -2  158.78    6.30
  -7   2   3  265.97   10.10
   7  -2  -3  280.27   10.70
  -7   1   4  773.62   27.30
   7  -1  -4  769.72   27.90
  -7   0   5 1796.02   60.69
   7   0  -5 1681.93   61.29
  -7  -1   6  262.27   10.20
   7   1  -6  256.67   10.70
   7   2  -7   24.60    2.40
   7   3  -8 2547.95   89.89
   7   4  -9 2602.34   92.09
   7   5 -10 2686.83   95.39
   7   6 -11 1871.61   67.79
   7   7 -12  113.39    7.10
   7   8 -13   61.19    5.20
   7   9 -14  175.38   10.30
   7   9 -14  196.48    9.60
  -7 -10  15  975.10   39.60
   7  10 -15 1023.20   38.20
   7  10 -15 1000.80   39.50
  -7 -11  16   21.20    5.00
   7  11 -16   13.20    3.20
   7  11 -16    9.10    2.60
   7  11 -16   13.00    2.80
  -7 -12  17  295.07   15.10
   7  12 -17  290.17   15.40
   7  12 -17  297.77   13.70
   7  12 -17  296.87   15.50
  -7 -13  18   51.39    5.80
   7  13 -18   49.20    5.90
   7  13 -18   49.60    6.10
   7  13 -18   50.99    4.40
  -7 -14  19   95.99    7.60
   7  14 -19   86.89    5.60
  -7 -15  20  120.59    8.30
  -7 -16  21  146.39    9.00
  -7 -17  22    6.60    2.30
  -7 -18  23   84.59    5.50
  -9  27 -21   39.50    4.00
   9 -27  21   35.80    4.00
  -9  26 -20   78.09    6.30
   9 -26  20   82.19    6.70
  -9  25 -19    1.90    1.80
   9 -25  19    2.30    2.00
  -9  24 -18   29.20    4.50
   9 -24  18   27.20    4.70
  -9  23 -17  352.06   18.20
   9 -23  17  360.56   18.20
  -9  22 -16   91.09    8.00
   9 -22  16  100.29    8.40
  -9  21 -15  549.95   25.00
  -9  21 -15  565.14   25.80
   9 -21  15  571.24   25.50
  -9  20 -14    5.30    2.50
  -9  20 -14    6.40    2.70
   9 -20  14    6.60    2.70
  -9  19 -13   76.09    6.60
  -9  19 -13   74.99    7.10
  -9  19 -13   85.99    7.60
   9 -19  13   85.79    7.10
  -9  18 -12    3.40    2.10
  -9  18 -12    0.40    1.50
  -9  18 -12    0.40    1.40
  -9  18 -12    4.60    2.30
   9 -18  12    1.00    2.00
  -9  17 -11    5.60    2.20
  -9  17 -11    6.00    2.00
  -9  17 -11    6.00    2.40
   9 -17  11    1.60    1.90
   9 -17  11    5.20    2.50
  -9  16 -10  470.45   20.20
  -9  16 -10  471.95   21.40
  -9  16 -10  496.65   21.30
   9 -16  10  464.75   20.70
  -9  15  -9  459.75   19.30
  -9  14  -8  176.58    9.00
  -9  13  -7   94.09    5.80
  -9  12  -6 1712.53   61.49
  -9  11  -5    8.40    1.90
  -9  10  -4  243.48   10.40
  -9   9  -3   21.00    2.20
  -9   8  -2  259.67   10.50
  -9   7  -1    6.40    1.30
   9  -7   1    7.30    1.20
  -9   6   0  295.87   11.70
   9  -6   0  317.77   11.90
  -9   5   1  298.57   11.40
   9  -5  -1  298.87   11.60
  -9   4   2  373.76   14.00
   9  -4  -2  383.46   14.40
  -9   3   3 1837.92   64.79
   9  -3  -3 1882.41   65.39
  -9   2   4    9.90    1.20
   9  -2  -4    9.90    1.60
  -9   1   5  799.32   28.40
   9  -1  -5  788.42   29.20
  -9   0   6 3670.83  124.79
   9   0  -6 3520.35  125.49
  -9  -1   7   30.30    2.50
   9   1  -7   37.20    3.20
   9   2  -8 3828.82  134.19
   9   3  -9 1462.95   53.29
   9   4 -10   98.89    6.30
   9   5 -11 1826.12   66.59
   9   6 -12   -0.50    1.30
   9   7 -13  139.69    9.20
   9   7 -13  143.99    9.10
   9   7 -13  144.99    8.80
   9   8 -14   94.89    5.80
   9   8 -14   92.19    7.00
   9   8 -14   99.49    7.50
   9   9 -15   90.79    6.90
   9   9 -15   82.89    5.50
   9   9 -15   80.09    6.90
   9  10 -16   15.30    3.50
   9  10 -16   16.90    3.90
  -9 -11  17  769.12   31.40
   9  11 -17  741.73   28.50
   9  11 -17  774.52   32.20
   9  11 -17  740.43   31.80
  -9 -12  18   33.00    5.60
   9  12 -18   21.80    5.20
   9  12 -18   23.40    4.40
  -9 -14  20   18.10    4.30
  -9 -15  21  211.28   11.00
 -11  28 -21   24.50    3.10
  11 -28  21   26.50    3.30
 -11  27 -20    0.40    1.50
  11 -27  20    4.20    2.00
 -11  26 -19    2.10    1.90
  11 -26  19    2.80    2.00
 -11  25 -18  131.09    9.40
  11 -25  18  141.59    9.50
 -11  24 -17  177.38   11.60
  11 -24  17  193.38   11.80
 -11  23 -16   95.19    8.20
  11 -23  16  104.59    8.50
 -11  22 -15  303.57   16.60
 -11  22 -15  333.67   17.30
  11 -22  15  321.17   16.80
 -11  21 -14   79.89    7.20
 -11  21 -14   77.39    7.40
 -11  21 -14   77.79    7.50
  11 -21  14   79.69    7.20
 -11  20 -13   72.19    6.80
 -11  20 -13   63.99    6.50
 -11  20 -13   60.29    6.30
  11 -20  13   61.79    6.40
 -11  19 -12  199.78   11.50
 -11  19 -12  207.28   12.50
 -11  19 -12  214.38   12.50
  11 -19  12  202.18   11.90
 -11  18 -11   28.40    4.30
 -11  18 -11   31.00    4.50
 -11  18 -11   35.30    4.20
  11 -18  11   30.60    4.80
  11 -18  11   35.60    4.60
 -11  17 -10  185.08   11.30
 -11  17 -10  201.48   10.70
 -11  17 -10  218.18   11.70
  11 -17  10  188.98   11.30
  11 -17  10  179.78   10.70
 -11  16  -9   40.90    4.90
 -11  16  -9   54.19    4.80
  11 -16   9   48.50    4.80
  11 -16   9   56.39    5.60
 -11  15  -8   11.70    2.60
 -11  14  -7 1506.95   55.09
 -11  13  -6 3502.95  123.29
 -11  12  -5  476.65   19.00
 -11  11  -4 5009.70  174.28
 -11  10  -3 1417.76   50.79
 -11   9  -2  199.98    8.70
 -11   8  -1  812.72   31.10
  11  -8   1  898.21   31.10
 -11   7   0  295.97   11.80
  11  -7   0  301.57   11.90
 -11   6   1 2842.72   99.79
  11  -6  -1 2894.81  100.19
 -11   5   2  471.15   17.60
  11  -5  -2  478.15   18.10
 -11   4   3  425.86   15.90
  11  -4  -3  429.66   16.60
 -11   3   4    3.70    1.00
  11  -3  -4    3.10    1.20
 -11   2   5   15.20    1.70
  11  -2  -5   11.00    2.00
 -11   1   6 4248.48  144.19
  11  -1  -6 4060.49  145.09
 -11   0   7  127.59    6.00
  11   0  -7  124.89    6.80
  11   1  -8  644.04   25.20
  11   2  -9    7.60    2.10
  11   3 -10  517.75   21.50
  11   4 -11   63.59    5.30
  11   5 -12    2.30    1.50
  11   5 -12    3.30    1.70
  11   6 -13 1105.99   43.10
  11   6 -13 1069.49   42.30
  11   7 -14    3.40    2.30
  11   7 -14    3.50    1.90
  11   8 -15  364.56   17.90
  11   8 -15  365.26   18.10
  11   9 -16   10.40    2.90
  11   9 -16    9.20    2.60
  11  10 -17   45.30    5.90
  11  10 -17   50.49    5.80
  11  11 -18  218.08   12.60
  11  12 -19    3.50    2.40
  13 -29  21    1.00    1.40
 -13  28 -20    4.10    1.70
  13 -28  20    4.00    2.00
  13 -27  19    6.40    2.30
 -13  26 -18  254.57   14.30
  13 -26  18  290.67   14.50
 -13  25 -17   -2.30    1.40
  13 -25  17   -2.10    1.80
 -13  24 -16  381.96   19.60
  13 -24  16  392.66   19.20
 -13  23 -15    9.10    4.30
 -13  23 -15   23.00    4.80
  13 -23  15   20.20    4.60
 -13  22 -14  100.39    8.60
 -13  22 -14   96.19    8.20
 -13  22 -14  108.19    9.00
  13 -22  14  106.59    8.40
 -13  21 -13  665.13   29.50
 -13  21 -13  675.83   29.20
 -13  21 -13  635.24   28.10
  13 -21  13  636.64   28.10
 -13  20 -12   70.19    6.80
 -13  20 -12   60.89    6.00
 -13  20 -12   48.80    6.00
  13 -20  12   59.89    6.20
 -13  19 -11   19.70    4.00
 -13  19 -11   20.80    4.40
 -13  19 -11   16.20    3.30
  13 -19  11   22.90    4.20
  13 -19  11   18.00    4.00
 -13  18 -10    5.90    2.30
 -13  18 -10    5.30    2.10
 -13  18 -10    8.90    2.80
  13 -18  10   11.20    3.00
 -13  17  -9   43.80    4.80
 -13  17  -9   39.40    4.40
 -13  17  -9   35.50    5.00
  13 -17   9   45.10    5.00
  13 -17   9   48.20    4.90
 -13  16  -8  683.63   26.80
 -13  16  -8  605.54   27.20
  13 -16   8  717.33   27.70
  13 -16   8  614.84   26.60
 -13  15  -7   43.00    4.20
 -13  14  -6 1121.39   42.00
 -13  13  -5  763.02   29.30
 -13  12  -4 3041.30  107.29
 -13  11  -3  827.32   31.00
 -13  10  -2 4322.17  150.58
 -13   9  -1  191.08    8.90
  13  -9   1  212.78    9.00
 -13   8   0    2.00    1.10
  13  -8   0    1.60    1.00
 -13   7   1 2914.91  102.99
  13  -7  -1 2986.00  103.39
 -13   6   2  878.81   32.00
  13  -6  -2  893.31   32.70
 -13   5   3  693.33   25.00
  13  -5  -3  676.33   25.80
 -13   4   4 3591.84  125.69
  13  -4  -4 3652.93  126.89
 -13   3   5   32.40    2.30
  13  -3  -5   30.40    3.10
 -13   2   6 3779.82  128.09
  13  -2  -6 3439.76  126.69
  13  -1  -7   70.19    5.00
  13   0  -8   23.20    3.10
  13   1  -9  129.29    7.70
  13   2 -10  556.74   24.50
  13   2 -10  590.64   24.00
  13   3 -11   14.30    3.10
  13   3 -11   18.20    3.20
  13   4 -12  535.25   23.30
  13   4 -12  540.15   24.00
  13   5 -13  162.78   10.00
  13   5 -13  161.78   10.30
  13   6 -14  193.88   11.70
  13   6 -14  176.18   10.90
  13   7 -15  341.97   17.60
  13   7 -15  362.76   18.10
  13   8 -16   44.80    5.50
  13   8 -16   61.09    6.10
  13   9 -17   44.40    5.20
  13   9 -17   40.30    5.80
  13  10 -18  202.08   11.90
  13  11 -19  193.48   10.80
 -15  29 -20   28.30    3.40
  15 -29  20   29.80    3.20
 -15  28 -19   13.60    3.00
 -15  27 -18  129.69    8.90
  15 -27  18  135.49    8.50
 -15  26 -17    2.80    2.20
  15 -26  17    2.80    2.10
 -15  25 -16   35.70    5.30
  15 -25  16   35.20    4.80
 -15  24 -15   28.10    4.70
  15 -24  15   41.30    5.30
 -15  23 -14   55.49    6.80
 -15  23 -14   53.49    6.30
 -15  23 -14   53.29    6.10
  15 -23  14   48.20    5.80
 -15  22 -13  126.09    9.10
 -15  22 -13  120.09    9.50
 -15  22 -13  134.49    9.70
  15 -22  13  120.89    9.00
 -15  21 -12    2.90    2.10
 -15  21 -12    4.40    2.30
 -15  21 -12   -0.90    1.90
  15 -21  12    5.30    2.30
 -15  20 -11  372.06   18.80
 -15  20 -11  374.26   18.90
 -15  20 -11  364.16   17.90
  15 -20  11  374.96   17.90
  15 -20  11  363.86   18.60
 -15  19 -10   71.79    6.80
 -15  19 -10   59.69    5.80
 -15  19 -10   49.50    5.80
  15 -19  10   52.19    8.40
  15 -19  10   65.79    6.40
  15 -19  10   56.19    5.70
 -15  18  -9  533.65   23.60
 -15  18  -9  571.24   24.70
 -15  18  -9  528.05   24.60
  15 -18   9  545.95   24.30
  15 -18   9  556.04   23.70
  15 -18   9  554.24   24.40
 -15  17  -8    3.60    1.90
 -15  17  -8   -2.20    2.40
 -15  17  -8    5.30    2.20
  15 -17   8    4.90    2.30
 -15  16  -7  308.57   14.70
  15 -16   7  327.27   14.90
  15 -16   7  301.67   15.20
 -15  15  -6  155.48    8.90
  15 -15   6  166.98    9.50
 -15  14  -5  114.09    7.00
 -15  13  -4 1199.58   44.50
 -15  12  -3  319.67   13.90
 -15  11  -2  158.08    8.00
 -15  10  -1  262.37   11.80
  15 -10   1  288.07   11.90
 -15   9   0  982.70   36.50
  15  -9   0 1007.10   36.70
 -15   8   1  960.50   35.50
  15  -8  -1  979.70   35.90
 -15   7   2    4.10    1.30
  15  -7  -2    3.60    1.30
 -15   6   3  120.69    5.90
  15  -6  -3  123.69    6.70
 -15   5   4 1132.99   40.60
  15  -5  -4 1135.59   42.00
 -15   4   5   26.70    2.20
  15  -4  -5   25.00    3.00
 -15   3   6 1693.63   59.79
  15  -3  -6 1701.13   61.79
 -15   2   7   37.10    2.60
  15  -2  -7   35.70    3.80
 -15   1   8  228.68    9.50
  15  -1  -8  238.08   12.70
  15  -1  -8  244.88   11.90
  15   0  -9    3.20    1.70
  15   0  -9    5.10    2.00
  15   1 -10   36.60    4.20
  15   1 -10   34.00    4.60
  15   2 -11  103.39    7.90
  15   2 -11   98.69    7.10
  15   3 -12  148.59    9.90
  15   3 -12  145.39    9.30
  15   4 -13  498.45   23.30
  15   4 -13  506.55   22.80
  15   5 -14   22.60    4.20
  15   5 -14   21.90    4.10
  15   6 -15    0.90    1.80
  15   6 -15    0.90    2.50
  15   7 -16    1.70    2.30
  15   7 -16    0.20    2.70
  15   8 -17  172.68   11.10
  15   9 -18  124.49    8.60
  15  10 -19  237.38   12.30
 -17  29 -19   20.10    3.10
  17 -29  19   23.40    2.90
 -17  28 -18   44.70    4.70
  17 -28  18   45.20    4.30
 -17  27 -17    1.90    1.80
  17 -27  17    2.00    1.70
 -17  26 -16   11.30    3.20
  17 -26  16   14.10    3.30
 -17  25 -15    3.20    2.20
  17 -25  15    2.60    1.80
 -17  24 -14   37.00    5.30
 -17  24 -14   25.90    5.00
  17 -24  14   42.30    5.10
 -17  23 -13   41.60    5.70
 -17  23 -13   37.90    5.40
 -17  23 -13   37.20    5.80
  17 -23  13   43.00    5.30
 -17  22 -12  300.37   16.00
 -17  22 -12  272.47   16.00
 -17  22 -12  333.37   17.00
  17 -22  12  280.07   15.20
 -17  21 -11  227.08   14.00
 -17  21 -11  232.58   13.20
 -17  21 -11  232.68   13.90
  17 -21  11  237.28   12.90
 -17  20 -10    0.50    2.40
 -17  20 -10    6.30    2.60
 -17  20 -10    4.70    2.20
  17 -20  10   11.20    3.00
  17 -20  10    7.40    2.60
  17 -20  10    2.80    2.30
 -17  19  -9  186.88   12.20
 -17  19  -9  202.18   11.70
 -17  19  -9  205.18   12.30
  17 -19   9  216.58   11.60
  17 -19   9  212.98   12.10
  17 -19   9  210.48   12.30
 -17  18  -8  280.67   14.90
 -17  18  -8  284.07   14.20
 -17  18  -8  267.07   15.00
  17 -18   8  272.27   14.50
  17 -18   8  264.47   14.40
  17 -18   8  276.97   13.80
 -17  17  -7   60.79    5.40
 -17  17  -7   42.80    6.60
  17 -17   7   66.19    5.80
  17 -17   7   69.99    5.80
  17 -17   7   52.89    5.70
 -17  16  -6    3.90    1.90
  17 -16   6    5.60    2.10
  17 -16   6    4.10    2.60
 -17  15  -5    5.40    1.90
  17 -15   5    6.60    2.00
  17 -15   5    6.50    2.50
 -17  14  -4  106.29    6.80
  17 -14   4  106.89    7.10
 -17  13  -3  329.37   14.70
  17 -13   3  327.87   15.00
 -17  12  -2  821.72   31.50
 -17  11  -1 1463.55   53.29
 -17  10   0 2418.76   85.79
  17 -10   0 2415.46   85.99
 -17   9   1    5.80    1.50
  17  -9  -1    3.30    1.60
 -17   8   2  608.24   22.90
  17  -8  -2  581.44   23.50
 -17   7   3  923.81   34.10
  17  -7  -3  936.51   35.30
 -17   6   4  517.45   19.70
  17  -6  -4  513.55   24.20
  17  -6  -4  515.25   21.10
 -17   5   5  397.76   15.80
  17  -5  -5  406.76   17.50
  17  -5  -5  413.76   18.70
 -17   4   6  156.48    7.20
  17  -4  -6  164.88    9.10
  17  -4  -6  171.08   10.10
 -17   3   7  220.08    9.40
  17  -3  -7  247.88   12.90
  17  -3  -7  219.58   11.50
 -17   2   8    2.60    1.00
  17  -2  -8    4.30    2.10
  17  -2  -8    2.60    1.60
  17  -1  -9  364.76   17.90
  17  -1  -9  352.96   16.80
  17   0 -10   20.80    4.00
  17   0 -10   17.80    3.50
  17   1 -11   55.09    5.40
  17   1 -11   48.20    5.70
  17   2 -12   18.40    4.00
  17   2 -12   10.60    3.10
  17   3 -13  654.53   29.00
  17   3 -13  637.84   28.20
  17   4 -14   60.99    6.60
  17   4 -14   55.79    6.20
  17   5 -15   43.10    5.40
  17   5 -15   42.40    6.00
  17   6 -16   19.40    4.10
  17   7 -17  316.57   16.00
  17   8 -18   18.70    3.70
  17   9 -19   13.90    3.00
 -19  29 -18    5.90    2.00
  19 -29  18    8.00    2.00
 -19  28 -17   68.49    6.10
  19 -28  17   77.29    5.20
 -19  27 -16    3.50    2.20
  19 -27  16    2.00    1.60
 -19  26 -15    8.10    2.80
  19 -26  15   15.40    3.50
 -19  25 -14  120.89    9.30
 -19  25 -14  130.09    9.60
  19 -25  14  120.09    8.30
 -19  24 -13   20.40    4.60
 -19  24 -13    9.80    3.50
  19 -24  13   16.10    3.70
 -19  23 -12   21.90    4.30
 -19  23 -12   26.20    5.50
 -19  23 -12   26.10    4.30
  19 -23  12   15.90    3.80
 -19  22 -11  150.48   10.50
 -19  22 -11  136.39    9.60
 -19  22 -11  129.99   10.00
  19 -22  11  123.79    8.80
 -19  21 -10  157.88   10.80
 -19  21 -10  144.79    9.90
 -19  21 -10  135.99   10.50
  19 -21  10  149.88    9.30
  19 -21  10  145.79    9.70
 -19  20  -9    3.70    2.50
 -19  20  -9    2.80    2.70
 -19  20  -9    3.00    2.00
  19 -20   9    5.90    2.40
  19 -20   9    6.40    2.40
  19 -20   9    6.40    2.70
 -19  19  -8   45.80    5.50
 -19  19  -8   38.50    4.80
 -19  19  -8   27.10    5.00
  19 -19   8   34.20    4.80
  19 -19   8   31.40    4.60
  19 -19   8   34.70    4.80
 -19  18  -7   21.30    3.70
  19 -18   7   21.00    3.80
  19 -18   7   20.00    3.70
  19 -18   7   23.50    4.40
 -19  17  -6    1.90    1.60
  19 -17   6    1.00    1.90
  19 -17   6   -4.10    2.50
  19 -17   6    1.70    1.70
 -19  16  -5    0.60    1.40
  19 -16   5    2.70    2.00
  19 -16   5    2.40    1.60
 -19  15  -4   80.39    6.10
  19 -15   4   84.29    6.20
  19 -15   4   81.29    6.70
 -19  14  -3   13.90    3.00
  19 -14   3   15.60    2.90
  19 -14   3   14.70    3.10
 -19  13  -2  154.68    8.50
 -19  13  -2  126.69   10.50
  19 -13   2  155.78    8.60
  19 -13   2  148.89    9.50
 -19  12  -1  107.29    6.70
  19 -12   1  109.99    6.90
  19 -12   1  105.99    7.70
 -19  11   0 1753.82   64.39
  19 -11   0 1829.82   64.89
  19 -11   0 1763.52   66.49
  19 -11   0 1776.02   64.79
 -19  10   1  289.67   12.90
  19 -10  -1  290.37   14.70
  19 -10  -1  300.47   14.70
  19 -10  -1  288.87   13.40
 -19   9   2 2755.32   96.29
  19  -9  -2 2733.33   98.99
  19  -9  -2 2680.63   97.19
 -19   8   3   45.50    3.50
  19  -8  -3   49.10    4.40
  19  -8  -3   30.70    4.50
 -19   7   4  864.01   31.50
  19  -7  -4  839.92   33.10
  19  -7  -4  834.42   34.60
 -19   6   5  870.01   32.40
  19  -6  -5  861.31   34.40
  19  -6  -5  919.41   36.40
 -19   5   6    8.70    1.80
  19  -5  -6    1.40    1.70
  19  -5  -6    1.30    1.60
 -19   4   7  684.33   25.70
  19  -4  -7  721.43   30.10
  19  -4  -7  697.13   28.80
  19  -3  -8  350.06   17.40
  19  -3  -8  325.47   16.10
  19  -2  -9  207.98   12.40
  19  -2  -9  195.68   11.30
  19  -1 -10  123.49    8.50
  19  -1 -10  122.29    9.10
  19   0 -11  406.46   20.00
  19   0 -11  391.26   19.10
  19   1 -12   20.50    4.30
  19   1 -12   15.00    3.50
  19   2 -13  120.99    9.20
  19   2 -13  151.58   10.20
  19   3 -14  156.38   10.90
  19   3 -14  173.48   11.30
  19   4 -15  440.86   21.20
  19   5 -16    3.40    2.50
  19   6 -17  370.26   17.70
  19   7 -18   71.09    5.70
  19   8 -19   44.00    4.10
 -21  29 -17   28.60    3.80
  21 -29  17   23.30    3.10
 -21  28 -16   75.09    6.10
  21 -28  16   68.29    4.60
 -21  27 -15  143.39    9.50
  21 -27  15  147.89    7.80
 -21  26 -14    4.40    2.10
 -21  26 -14    3.70    2.40
  21 -26  14    4.50    2.10
 -21  25 -13   -2.00    2.10
 -21  25 -13   -0.80    1.60
  21 -25  13   -0.30    1.90
 -21  24 -12  208.98   12.60
 -21  24 -12  197.68   12.50
  21 -24  12  187.18   10.60
 -21  23 -11   35.30    5.20
 -21  23 -11   35.80    6.10
  21 -23  11   42.40    5.00
 -21  22 -10  366.06   18.90
 -21  22 -10  373.06   19.40
 -21  22 -10  370.76   18.70
  21 -22  10  369.86   16.80
  21 -22  10  343.77   17.70
 -21  21  -9  245.98   13.80
 -21  21  -9  230.48   13.90
 -21  21  -9  238.98   14.30
  21 -21   9  225.58   13.20
  21 -21   9  239.58   12.20
 -21  20  -8   41.00    5.20
 -21  20  -8   38.00    5.20
  21 -20   8   38.70    5.20
  21 -20   8   46.00    5.30
  21 -20   8   31.00    4.90
 -21  19  -7   84.59    7.00
 -21  19  -7   71.89    6.90
  21 -19   7   73.79    6.80
  21 -19   7   77.29    6.90
  21 -18   6   -1.40    1.90
  21 -18   6    3.80    2.00
 -21  17  -5   29.00    4.30
  21 -17   5   31.00    4.30
  21 -17   5   34.40    4.70
 -21  16  -4  136.09    8.70
  21 -16   4  136.69    9.60
  21 -16   4  133.79    8.80
 -21  15  -3  707.03   28.70
  21 -15   3  701.53   28.60
  21 -15   3  685.53   30.00
 -21  14  -2    0.20    1.70
  21 -14   2    0.90    1.40
  21 -14   2    0.90    1.80
 -21  13  -1  452.15   20.90
 -21  13  -1  481.05   20.30
  21 -13   1  492.25   22.20
  21 -13   1  474.75   20.30
 -21  12   0  820.12   31.00
 -21  12   0  697.03   31.40
  21 -12   0  839.62   31.20
  21 -12   0  804.92   33.20
 -21  11   1  243.88   11.70
  21 -11  -1  257.07   11.90
  21 -11  -1  245.78   13.60
  21 -11  -1  246.38   12.30
 -21  10   2  850.01   32.50
  21 -10  -2  816.92   33.40
  21 -10  -2  842.02   35.10
  21 -10  -2  895.41   32.50
 -21   9   3  244.88   11.20
  21  -9  -3  254.77   11.20
  21  -9  -3  247.98   13.60
  21  -9  -3  245.38   12.50
 -21   8   4  294.07   12.60
  21  -8  -4  298.37   15.50
  21  -8  -4  277.57   14.00
 -21   7   5  260.87   11.40
  21  -7  -5  257.47   13.30
  21  -7  -5  280.87   14.90
 -21   6   6   17.10    2.50
  21  -6  -6   21.90    4.20
  21  -6  -6   20.40    3.40
  21  -5  -7  388.86   18.90
  21  -5  -7  430.96   20.50
  21  -4  -8   27.00    4.40
  21  -4  -8   29.30    4.70
  21  -3  -9  145.59    9.40
  21  -3  -9  137.49   10.30
  21  -2 -10  131.19    9.40
  21  -2 -10  151.48   10.50
  21  -1 -11   43.60    5.50
  21  -1 -11   45.10    5.80
  21   0 -12  340.67   17.80
  21   0 -12  321.47   17.10
  21   1 -13   95.59    8.30
  21   2 -14  321.17   17.00
  21   3 -15  151.18   10.20
  21   4 -16   77.39    6.50
  21   5 -17   94.89    6.90
  21   6 -18   36.90    3.80
 -23  29 -16   48.60    4.50
 -23  28 -15  105.29    7.20
 -23  27 -14   -0.30    1.50
 -23  27 -14   -0.90    2.10
 -23  26 -13   81.99    7.50
 -23  26 -13   91.19    7.30
 -23  25 -12   87.29    8.00
 -23  25 -12   88.59    7.60
 -23  24 -11   26.90    5.60
 -23  24 -11   45.00    5.40
 -23  23 -10  527.75   24.20
 -23  23 -10  523.45   24.20
  23 -23  10  483.75   22.50
 -23  22  -9    5.20    2.80
  23 -22   9    6.60    2.70
 -23  21  -8   15.30    4.00
 -23  21  -8    8.10    2.90
  23 -21   8    6.90    2.60
 -23  20  -7  331.97   16.90
 -23  20  -7  321.37   17.30
  23 -20   7  315.37   16.80
 -23  19  -6   37.10    5.20
  23 -19   6   29.70    4.60
  23 -19   6   39.70    5.10
 -23  18  -5  253.37   13.80
  23 -18   5  264.57   13.70
  23 -18   5  248.08   14.30
 -23  17  -4  681.93   28.20
  23 -17   4  640.44   29.10
  23 -17   4  662.43   27.90
 -23  16  -3 1360.76   51.99
  23 -16   3 1356.46   53.49
  23 -16   3 1365.86   51.79
 -23  15  -2    8.80    2.50
  23 -15   2    9.10    3.00
  23 -15   2    3.20    1.90
 -23  14  -1  685.03   28.50
  23 -14   1  694.43   28.30
  23 -14   1  735.33   30.90
 -23  13   0  648.24   26.40
  23 -13   0  628.04   28.50
  23 -13   0  663.13   26.10
 -23  12   1  115.99    7.30
  23 -12  -1  124.99    9.20
  23 -12  -1  120.29    7.10
 -23  11   2  264.87   12.40
  23 -11  -2  272.27   15.00
  23 -11  -2  259.77   13.40
 -23  10   3    5.70    1.80
  23 -10  -3    1.90    1.90
  23 -10  -3    3.20    2.10
 -23   9   4  127.89    6.80
  23  -9  -4  122.29    8.10
  23  -9  -4  137.19    9.70
  23  -8  -5    4.20    2.00
  23  -8  -5    5.60    2.70
  23  -7  -6  309.37   15.90
  23  -7  -6  336.97   17.50
  23  -6  -7  100.59    7.80
  23  -6  -7  106.29    8.80
  23  -5  -8  512.75   23.20
  23  -5  -8  505.05   24.30
  23  -4  -9  331.67   17.20
  23  -4  -9  342.37   18.10
  23  -3 -10   89.49    8.10
  23  -3 -10   89.19    7.50
  23  -2 -11   40.30    5.60
  23  -1 -12  771.92   33.40
  23   0 -13   20.80    4.10
  23   1 -14  129.09    8.90
  23   2 -15   -1.90    1.50
  23   3 -16    7.00    2.30
  23   4 -17   45.30    4.40
  23   5 -18    1.30    1.70
 -25  29 -15   11.30    2.70
 -25  28 -14   49.80    5.40
 -25  27 -13  109.79    7.60
 -25  26 -12    0.50    1.40
 -25  26 -12   -0.20    2.70
 -25  25 -11  252.27   14.00
 -25  24 -10   23.60    4.20
  25 -24  10   12.40    4.20
 -25  23  -9   40.70    5.20
  25 -23   9   32.30    4.70
 -25  22  -8    0.10    1.70
  25 -22   8    1.40    2.10
 -25  21  -7  268.67   15.10
  25 -21   7  262.57   14.40
 -25  20  -6   -1.00    2.80
 -25  20  -6    5.20    2.20
  25 -20   6    1.40    2.20
 -25  19  -5  167.68   10.90
  25 -19   5  161.28   10.70
 -25  18  -4  304.57   15.60
  25 -18   4  289.27   16.00
 -25  17  -3 1598.94   60.59
 -25  16  -2   22.40    4.40
  25 -16   2   29.80    4.90
 -25  15  -1  436.16   19.90
  25 -15   1  471.25   22.20
 -25  14   0  165.48    9.50
  25 -14   0  174.28   11.50
 -25  13   1   -2.80    2.00
  25 -13  -1    1.10    2.20
 -25  12   2   79.69    5.50
  25 -12  -2   72.29    7.40
 -25  11   3    5.20    2.40
  25 -11  -3    2.20    2.10
  25 -10  -4    1.60    2.20
  25 -10  -4    4.00    2.60
  25  -9  -5  152.58   10.30
  25  -9  -5  169.88   11.50
  25  -8  -6 2126.09   77.89
  25  -8  -6 1950.30   75.89
  25  -7  -7   50.79    6.20
  25  -7  -7   61.19    6.80
  25  -6  -8  902.21   37.30
  25  -6  -8  788.62   37.30
  25  -5  -9   99.09    8.60
  25  -4 -10   16.20    3.80
  25  -3 -11   16.40    3.70
  25  -2 -12   92.69    7.70
  25  -1 -13  160.38   10.30
  25   0 -14    0.40    1.70
  25   1 -15   81.59    6.40
  25   2 -16   23.50    2.90
  25   3 -17    1.80    1.60
 -27  27 -12   66.99    5.50
 -27  26 -11   19.00    3.20
 -27  25 -10    5.20    2.40
 -27  24  -9   16.80    3.60
  27 -24   9    8.90    2.80
 -27  23  -8  104.99    7.90
  27 -23   8   83.99    6.80
 -27  22  -7    7.10    2.80
  27 -22   7    9.90    2.50
 -27  21  -6   10.50    3.10
  27 -21   6   18.80    3.70
 -27  20  -5    7.30    2.80
  27 -20   5    6.60    2.50
  27 -19   4  101.89    8.00
  27 -18   3   43.70    5.70
  27 -17   2  525.75   24.70
  27 -16   1   40.60    5.70
  27 -15   0  120.09    9.40
  27 -14  -1   53.59    6.20
  27 -13  -2   93.69    8.30
  27 -12  -3   91.89    8.30
  27 -11  -4   81.49    8.00
  27 -10  -5  439.26   22.10
  27  -9  -6  376.36   19.60
  27  -8  -7    1.90    2.20
  27  -7  -8  232.78   14.10
  27  -6  -9   58.59    6.50
  27  -5 -10  215.38   13.10
  27  -4 -11    6.80    2.40
  27  -3 -12    3.70    2.10
  27  -2 -13  108.29    7.70
  27  -1 -14   14.00    2.90
  27   0 -15  110.09    6.70
 -29  27 -11    2.90    1.50
 -29  26 -10    5.90    2.00
 -29  25  -9  110.09    7.50
 -29  24  -8    3.00    1.80
  29 -24   8   -1.70    2.20
 -29  23  -7    0.50    1.60
  29 -23   7    1.00    1.80
 -29  22  -6   93.49    7.30
  29 -22   6   88.69    6.70
 -29  21  -5   44.60    5.10
  29 -21   5   36.70    4.60
 -29  20  -4   71.89    6.50
  29 -20   4   66.29    6.10
  29 -19   3   11.50    3.20
  29 -18   2   44.90    5.20
  29 -17   1  165.68   10.90
  29 -16   0    0.80    1.80
  29 -15  -1   94.09    8.00
  29 -14  -2   20.60    4.20
  29 -13  -3    2.10    2.20
  29 -12  -4    5.00    2.40
  29 -11  -5    3.10    2.40
  29 -10  -6   28.90    5.10
  29  -9  -7  137.19    9.80
  29  -8  -8   -1.20    1.40
  29  -7  -9   30.50    4.40
  29  -6 -10   80.89    6.80
  29  -5 -11   52.39    5.30
  29  -4 -12    7.10    2.10
  29  -3 -13  108.39    6.90
 -31  26  -9    8.40    2.00
 -31  25  -8   25.50    3.10
 -31  24  -7    3.80    1.80
  31 -24   7    1.20    1.90
 -31  23  -6   28.80    3.50
  31 -23   6   19.70    3.00
  31 -22   5   16.10    3.00
 -31  21  -4   22.00    3.20
  31 -21   4   21.80    3.50
 -31  20  -3   21.10    3.50
  31 -20   3   20.60    3.50
 -31  19  -2   -0.70    1.30
  31 -19   2    1.30    1.80
  31 -18   1   33.40    4.50
  31 -17   0   -0.70    1.60
  31 -16  -1   92.79    7.50
  31 -15  -2   41.10    5.00
  31 -14  -3    3.40    2.30
  31 -13  -4   18.40    3.70
  31 -12  -5   29.50    4.40
  31 -11  -6    3.30    2.20
  31 -10  -7  377.36   18.10
  31  -9  -8    0.70    1.80
  31  -8  -9  140.39    8.80
  31  -7 -10    1.20    1.50
  31  -6 -11   36.30    3.70
  33 -23   5   16.70    2.50
 -33  22  -4   -0.60    1.10
  33 -22   4    1.10    1.40
 -33  21  -3    1.60    1.30
  33 -21   3    1.00    1.20
 -33  20  -2   14.30    2.60
  33 -20   2   16.20    2.60
 -33  19  -1   20.80    3.00
  33 -19   1   20.30    3.10
 -33  18   0    6.30    1.80
  33 -18   0   12.30    2.40
 -33  17   1   48.40    4.20
  33 -17  -1   61.09    5.20
 -33  16   2    7.00    1.80
  33 -16  -2    4.60    2.10
  33 -15  -3  142.09    8.70
  33 -14  -4    1.20    1.60
  33 -13  -5   52.09    4.90
  33 -12  -6    2.50    1.60
  33 -11  -7   -0.40    1.30
  34 -13  -1   86.79    5.90
  34 -14   0    8.00    2.10
  34 -15   1   22.90    3.20
  34 -16   2    1.30    1.50
  34 -17   3  174.98    9.30
  34 -18   4   31.80    3.70
  34 -19   5    3.70    1.80
  32  -7  -6   26.00    3.40
  32  -8  -5   33.50    4.00
  32  -9  -4    6.60    2.10
  32 -10  -3   32.10    4.20
  32 -11  -2   30.70    4.20
  32 -12  -1   76.79    6.60
  32 -13   0    2.70    2.10
  32 -14   1    6.60    2.40
 -32  14  -1    0.40    2.30
 -32  15  -2   91.79    6.00
  32 -16   3   70.69    6.00
 -32  16  -3   57.39    4.70
  32 -17   4    6.60    2.60
 -32  17  -4    9.60    2.50
  32 -18   5    3.60    2.10
 -32  18  -5    5.80    1.80
  32 -19   6    0.40    1.70
 -32  19  -6    3.20    1.70
  32 -20   7    0.90    1.60
 -32  20  -7    1.30    1.60
  32 -21   8    0.20    1.30
 -32  21  -8    1.10    1.70
  32 -22   9    8.30    2.00
 -32  22  -9   11.40    2.30
  32 -23  10    3.00    1.60
  30  -3  -9  124.49    7.40
  30  -4  -8    6.30    2.00
  30  -5  -7    0.80    1.70
  30  -6  -6    3.00    2.20
  30  -7  -5   68.69    6.40
  30  -8  -4  131.39    9.30
  30  -9  -3  461.75   22.00
  30 -10  -2   -0.50    1.80
  30 -11  -1  131.99   10.00
  30 -12   0  168.58   11.30
  30 -13   1    8.50    2.70
  30 -14   2  273.07   15.20
  30 -15   3   26.80    4.40
  30 -16   4   59.79    6.10
 -30  16  -4   55.49    5.30
  30 -17   5  181.98   11.10
 -30  17  -5  172.38   10.10
  30 -18   6   92.59    7.50
 -30  18  -6  103.29    7.20
  30 -19   7   11.90    3.10
 -30  19  -7   11.70    2.80
  30 -20   8   71.09    6.10
 -30  20  -8   79.19    6.30
  30 -21   9   16.30    3.20
 -30  21  -9   23.30    3.50
  30 -22  10   14.00    3.00
 -30  22 -10   15.70    2.90
  30 -23  11   86.69    5.80
 -30  23 -11  104.29    6.40
  30 -24  12   -2.90    2.10
 -30  24 -12   -1.80    1.30
  28   0 -11    1.60    1.30
  28  -1 -10   59.49    5.10
  28  -2  -9  108.79    7.60
  28  -3  -8    7.40    2.70
  28  -4  -7   32.30    4.70
  28  -5  -6    5.60    2.50
  28  -6  -5    5.80    2.70
  28  -7  -4    0.10    1.80
  28  -8  -3  170.98   11.70
  28  -9  -2    6.30    2.90
  28 -10  -1  194.58   12.60
  28 -11   0   20.80    4.60
  28 -12   1   35.70    5.30
  28 -13   2    1.30    1.90
  28 -14   3   52.49    6.10
  28 -15   4   29.60    4.80
  28 -16   5   66.99    6.70
  28 -17   6  227.28   13.50
 -28  17  -6  242.48   13.20
  28 -18   7    4.10    2.40
 -28  18  -7    2.60    2.20
  28 -19   8    3.70    2.30
 -28  19  -8    5.40    2.30
  28 -20   9    5.80    2.40
 -28  20  -9    2.50    2.10
  28 -21  10    5.20    2.30
 -28  21 -10    6.00    2.40
  28 -22  11  106.79    7.60
 -28  22 -11  124.09    8.00
  28 -23  12   73.89    5.50
 -28  23 -12   81.79    6.20
  28 -24  13    1.90    1.80
 -28  24 -13    0.50    1.60
  26   3 -13   15.60    2.60
  26   2 -12    3.30    1.70
  26   1 -11   16.60    3.30
  26   0 -10   14.50    3.20
  26  -1  -9   49.00    5.40
  26  -2  -8    5.80    2.30
  26  -3  -7    1.70    2.00
  26  -4  -6  292.47   16.20
  26  -5  -5   60.49    6.70
  26  -6  -4   65.19    6.90
  26  -7  -3    6.00    3.10
  26  -8  -2  582.84   27.10
  26  -9  -1  168.78   11.80
  26 -10   0  685.63   30.70
  26 -11   1  151.48   11.00
  26 -12   2  871.51   35.80
 -26  12  -2  752.22   35.50
  26 -13   3   80.69    7.70
 -26  13  -3   75.89    6.40
  26 -14   4   16.00    4.00
 -26  14  -4   20.40    4.50
 -26  15  -5   29.60    5.20
  26 -16   6   26.90    4.40
 -26  16  -6   27.90    5.20
  26 -17   7   26.50    4.60
 -26  17  -7   27.70    4.60
  26 -18   8   12.80    3.50
 -26  18  -8   10.50    3.10
  26 -19   9  277.17   14.90
 -26  19  -9  259.87   14.40
  26 -20  10   42.00    5.00
 -26  20 -10   47.20    5.50
  26 -21  11  384.46   18.90
 -26  21 -11  405.76   19.30
  26 -22  12   -0.30    2.10
 -26  22 -12    0.00    1.60
  26 -23  13   12.20    3.00
 -26  23 -13   10.20    2.90
 -26  24 -14   34.60    4.20
 -26  25 -15   86.49    6.30
  24   5 -14    5.00    2.20
  24   4 -13   -1.40    1.50
  24   3 -12   -1.00    1.60
  24   2 -11   28.90    4.30
  24   1 -10   23.10    4.20
  24   0  -9  134.09    9.70
  24  -1  -8  244.88   14.20
  24  -2  -7   73.09    7.20
  24  -3  -6   75.09    7.20
  24  -3  -6   70.69    7.10
  24  -4  -5   11.80    3.50
  24  -4  -5    4.70    2.40
  24  -5  -4  878.71   37.20
  24  -5  -4  945.61   38.80
  24  -6  -3   85.29    8.10
  24  -6  -3   85.59    7.40
  24  -7  -2  169.88   11.80
  24  -7  -2  173.38   10.60
  24  -8  -1   44.00    5.10
  24  -8  -1   35.10    5.40
  24  -9   0  218.38   13.50
  24 -10   1   70.19    7.20
 -24  10  -1   62.69    4.80
  24 -11   2  538.15   25.10
 -24  11  -2  518.75   21.60
  24 -12   3   71.89    7.30
 -24  12  -3   71.79    5.30
  24 -13   4  214.48   13.30
 -24  13  -4  210.38   11.10
  24 -14   5 1075.49   43.60
 -24  14  -5 1042.70   41.10
  24 -15   6  442.66   22.10
 -24  15  -6  476.15   20.80
  24 -16   7  446.46   22.00
 -24  16  -7  467.05   21.10
  24 -17   8   42.00    5.60
 -24  17  -8   58.89    5.50
 -24  17  -8   47.20    5.70
  24 -18   9  531.35   24.10
 -24  18  -9  495.75   23.60
 -24  18  -9  513.15   23.30
  24 -19  10    4.10    2.40
 -24  19 -10    1.20    1.80
 -24  19 -10   -0.60    2.30
  24 -20  11 1502.75   58.69
 -24  20 -11 1531.15   59.19
  24 -21  12  177.28   11.20
 -24  21 -12  189.88   11.70
  24 -22  13   36.20    4.70
 -24  22 -13   44.60    5.10
  24 -23  14  108.79    7.90
 -24  23 -14  131.29    8.80
 -24  24 -15  109.29    8.70
 -24  24 -15  105.99    7.80
 -24  25 -16   25.00    4.60
 -24  26 -17   56.99    5.50
 -24  27 -18   24.00    3.90
  22   6 -14   26.50    3.60
  22   5 -13  121.09    8.20
  22   4 -12    1.00    1.90
  22   3 -11  138.99    9.50
  22   2 -10  217.68   13.10
  22   1  -9    7.10    2.80
  22   0  -8  495.65   23.70
  22   0  -8  528.75   24.30
  22  -1  -7  220.78   13.20
  22  -1  -7  252.17   14.40
  22  -2  -6  167.48   10.70
  22  -2  -6  170.58   11.30
  22  -3  -5   52.19    5.80
  22  -3  -5   61.89    6.40
  22  -4  -4   15.10    3.50
  22  -4  -4   21.10    4.10
  22  -5  -3  199.38   11.60
  22  -5  -3  208.38   12.60
  22  -6  -2   49.00    5.10
  22  -6  -2   44.50    5.50
  22  -7  -1  803.42   32.90
  22  -7  -1  855.71   34.60
 -22   7   1  777.62   29.80
  22  -8   0   19.90    3.60
  22  -8   0   16.90    3.90
 -22   8   0   19.50    2.70
  22  -9   1  104.49    8.50
 -22   9  -1  111.29    6.40
  22 -10   2  142.39    9.90
 -22  10  -2  130.29    7.40
  22 -11   3 1247.48   48.60
 -22  11  -3 1188.58   45.50
  22 -12   4  526.75   24.20
 -22  12  -4  515.75   21.90
  22 -13   5    4.00    2.30
 -22  13  -5    6.50    1.90
  22 -14   6  315.17   16.80
 -22  14  -6  320.87   15.30
  22 -15   7  337.37   17.60
 -22  15  -7  339.27   16.30
  22 -16   8    0.30    1.80
 -22  16  -8    9.10    2.40
  22 -17   9  123.29    9.10
 -22  17  -9  100.89    8.70
 -22  17  -9  136.59    8.80
  22 -18  10   -0.20    1.90
 -22  18 -10   -1.00    2.00
 -22  18 -10    5.80    2.60
  22 -19  11  167.98   11.40
 -22  19 -11  195.58   11.80
 -22  19 -11  188.98   11.80
  22 -20  12  275.27   15.50
 -22  20 -12  289.47   15.80
 -22  20 -12  297.77   15.70
  22 -21  13   88.39    7.60
 -22  21 -13   96.79    7.90
 -22  21 -13   93.49    8.60
  22 -22  14  884.61   37.50
 -22  22 -14  959.90   38.70
 -22  22 -14  963.60   39.30
 -22  23 -15   55.19    6.80
 -22  23 -15   61.19    6.20
 -22  24 -16    3.80    2.00
 -22  24 -16    3.80    2.40
 -22  25 -17  118.09    8.60
 -22  26 -18   73.49    6.30
 -22  27 -19   -0.50    1.60
 -22  28 -20    2.80    1.80
  20   8 -15   -1.90    2.50
  20   7 -14   81.69    6.30
  20   6 -13  562.74   24.80
  20   5 -12   54.39    5.70
  20   4 -11 1669.13   63.89
  20   3 -10  196.68   12.20
  20   3 -10  181.48   11.70
  20   2  -9  120.89    9.30
  20   2  -9  124.69    9.30
  20   1  -8   37.40    5.30
  20   1  -8   35.70    5.00
  20   0  -7  296.07   15.60
  20   0  -7  310.77   16.60
  20  -1  -6   50.29    5.30
  20  -1  -6   43.20    5.50
  20  -2  -5   95.69    7.90
  20  -2  -5   87.89    7.10
  20  -3  -4  554.84   24.90
  20  -3  -4  541.95   23.90
  20  -4  -3  647.74   27.60
  20  -4  -3  611.24   26.30
  20  -5  -2  333.67   17.00
  20  -5  -2  334.17   15.80
  20  -6  -1  111.99    8.20
  20  -6  -1  112.39    7.40
 -20   6   1  108.39    5.60
  20  -7   0   48.60    5.40
  20  -7   0   50.89    4.80
 -20   7   0   51.29    3.70
  20  -8   1  549.54   23.80
  20  -8   1  507.35   22.10
 -20   8  -1  525.05   20.80
  20  -9   2  187.58   11.30
 -20   9  -2  185.58    9.20
  20 -10   3    3.60    2.00
 -20  10  -3    2.20    1.50
  20 -11   4    1.80    1.80
  20 -11   4   -0.30    1.40
 -20  11  -4    0.60    1.50
  20 -12   5   11.40    3.00
  20 -12   5   14.30    3.00
 -20  12  -5   15.50    2.80
  20 -13   6  157.18    9.30
  20 -13   6  153.78   10.40
 -20  13  -6  167.58    9.30
  20 -14   7    2.20    1.70
  20 -14   7    4.40    2.00
 -20  14  -7    2.60    2.10
  20 -15   8  371.46   18.60
 -20  15  -8  373.96   17.50
  20 -16   9    2.10    2.10
 -20  16  -9    6.60    2.40
 -20  16  -9    4.00    1.80
  20 -17  10  153.58   10.40
 -20  17 -10  160.38   10.50
 -20  17 -10  159.38   10.00
  20 -18  11   63.39    6.50
  20 -18  11   46.90    5.80
 -20  18 -11   60.69    5.80
 -20  18 -11   60.89    6.10
  20 -19  12    9.90    3.20
  20 -19  12   14.40    3.20
 -20  19 -12   21.80    4.40
 -20  19 -12   14.10    3.40
 -20  19 -12   12.80    4.10
  20 -20  13  199.18   12.20
  20 -20  13  190.28   10.80
 -20  20 -13  209.68   12.40
 -20  20 -13  201.28   12.50
 -20  20 -13  195.28   12.80
  20 -21  14  551.94   25.00
  20 -21  14  564.04   23.70
 -20  21 -14  564.74   26.30
 -20  21 -14  558.54   25.60
 -20  21 -14  554.44   25.60
  20 -22  15   22.70    4.30
  20 -22  15   35.50    4.70
 -20  22 -15   33.90    5.10
 -20  22 -15   28.30    5.30
  20 -23  16    1.40    1.90
 -20  23 -16   -1.00    1.90
 -20  23 -16   -0.30    1.80
  20 -24  17  340.77   15.70
 -20  24 -17  361.16   17.90
  20 -25  18    3.90    1.80
 -20  25 -18   -2.30    1.60
  20 -26  19   38.60    3.70
 -20  26 -19   43.20    4.90
  20 -27  20   63.59    4.00
 -20  27 -20   68.49    5.50
 -20  28 -21   38.30    3.80
  18   9 -15   -1.60    2.20
  18   8 -14   26.20    4.30
  18   7 -13 1358.16   52.69
  18   6 -12   33.30    8.50
  18   6 -12   35.50    5.00
  18   5 -11 1363.66   51.69
  18   5 -11 1248.58   51.29
  18   4 -10    2.40    2.20
  18   4 -10   -0.30    2.00
  18   3  -9   31.60    4.70
  18   3  -9   44.60    5.30
  18   2  -8    9.00    3.00
  18   2  -8   10.10    3.00
  18   1  -7   25.20    4.20
  18   1  -7   20.50    3.60
  18   0  -6   28.40    3.90
  18   0  -6   20.30    3.70
  18  -1  -5   87.99    6.70
  18  -1  -5   97.49    7.50
  18  -2  -4  481.05   21.20
  18  -2  -4  431.66   19.80
  18  -3  -3  841.72   33.10
  18  -3  -3  752.02   31.50
  18  -4  -2 1094.19   41.70
  18  -4  -2 1088.79   42.90
 -18   4   2 1090.39   38.80
  18  -5  -1  498.85   22.30
  18  -5  -1  500.05   21.10
 -18   5   1  512.25   19.10
  18  -6   0    5.50    2.00
 -18   6   0    7.00    1.60
  18  -7   1  835.42   32.60
  18  -7   1  859.71   34.10
 -18   7  -1  833.42   31.30
  18  -8   2    8.40    2.20
  18  -8   2    4.90    2.50
 -18   8  -2    8.80    2.00
  18  -9   3    7.10    2.30
 -18   9  -3   12.10    2.20
  18 -10   4  518.95   22.40
 -18  10  -4  485.25   20.20
  18 -11   5  343.87   16.70
  18 -11   5  345.67   15.60
 -18  11  -5  340.57   15.10
  18 -12   6  477.75   20.30
  18 -12   6  475.15   21.50
 -18  12  -6  467.95   19.90
  18 -13   7  184.88   10.10
  18 -13   7  172.18   10.80
 -18  13  -7  182.18    9.80
  18 -14   8   21.50    3.70
  18 -14   8   20.00    3.50
 -18  14  -8   17.10    3.10
  18 -15   9   64.79    6.20
  18 -15   9   65.39    6.60
  18 -15   9   64.89    5.90
 -18  15  -9   68.39    5.80
  18 -16  10   18.70    3.90
  18 -16  10   12.20    3.20
 -18  16 -10   14.60    3.20
 -18  16 -10   17.40    3.50
  18 -17  11   57.19    6.00
  18 -17  11   63.89    5.70
 -18  17 -11   52.09    5.30
 -18  17 -11   54.79    6.00
 -18  17 -11   49.20    6.70
  18 -18  12   54.79    6.30
  18 -18  12   62.19    6.00
 -18  18 -12   72.69    6.70
 -18  18 -12   65.59    6.90
 -18  18 -12   63.99    6.20
  18 -19  13   62.79    6.60
  18 -19  13   57.79    5.90
 -18  19 -13   57.39    6.10
 -18  19 -13   56.49    6.20
 -18  19 -13   67.49    7.20
  18 -20  14  173.78   10.80
  18 -20  14  162.68   10.30
 -18  20 -14  176.38   11.30
 -18  20 -14  192.98   12.00
 -18  20 -14  158.28   11.00
  18 -21  15   -1.70    1.90
  18 -21  15   -0.80    1.90
 -18  21 -15    2.00    2.60
 -18  21 -15    1.90    2.50
 -18  21 -15    0.90    2.10
  18 -22  16   60.79    6.00
 -18  22 -16   62.99    6.90
 -18  22 -16   61.39    6.60
  18 -23  17  331.77   16.10
 -18  23 -17  333.87   17.70
  18 -24  18  141.29    8.70
 -18  24 -18  137.99    9.70
  18 -25  19    1.40    1.60
 -18  25 -19    1.60    1.80
  18 -26  20   19.80    3.10
 -18  26 -20   23.60    3.70
  18 -27  21    2.20    1.50
 -18  27 -21    0.60    1.40
  18 -28  22    0.60    1.20
 -18  28 -22    1.00    0.90
  16  10 -15    1.80    2.50
  16   9 -14   17.20    4.00
  16   8 -13  667.63   28.30
  16   8 -13  626.14   28.70
  16   7 -12  117.99    8.80
  16   7 -12  112.39    8.90
  16   6 -11  956.70   39.90
  16   6 -11 1010.40   40.30
  16   5 -10   -0.70    1.70
  16   5 -10    1.10    1.80
  16   4  -9    5.40    2.10
  16   4  -9    5.40    2.10
  16   3  -8    2.40    1.70
  16   3  -8    3.90    2.30
  16   2  -7    8.90    2.60
  16   1  -6    5.70    1.80
  16   1  -6    1.90    1.70
  16   0  -5  244.68   12.30
  16   0  -5  250.87   13.10
  16  -1  -4    3.20    1.70
  16  -1  -4    6.20    2.00
  16  -2  -3 1344.97   49.99
  16  -3  -2    4.00    1.50
 -16   3   2    6.70    1.10
  16  -4  -1  474.55   19.60
 -16   4   1  473.95   17.70
  16  -5   0   40.70    3.80
 -16   5   0   45.10    2.90
  16  -6   1  936.31   35.10
 -16   6  -1  925.01   33.90
  16  -7   2    7.40    2.00
 -16   7  -2    3.00    1.20
  16  -8   3 1856.31   66.39
 -16   8  -3 1827.72   65.59
 -16   9  -4 2083.39   74.29
 -16  10  -5  483.15   19.50
 -16  11  -6   14.70    2.50
  16 -12   7  167.78   10.40
 -16  12  -7  170.18    9.00
  16 -13   8   25.30    3.60
  16 -13   8   22.80    4.90
 -16  13  -8   22.20    3.20
  16 -14   9  461.65   20.80
  16 -14   9  463.65   20.30
 -16  14  -9  437.96   19.60
  16 -15  10   30.00    4.60
  16 -15  10   42.60    5.00
  16 -15  10   44.70    4.80
 -16  15 -10   34.00    4.40
 -16  15 -10   41.60    4.40
  16 -16  11   86.99    6.80
  16 -16  11   95.29    7.30
 -16  16 -11   86.89    6.70
 -16  16 -11   95.69    7.30
 -16  16 -11   79.69    7.10
  16 -17  12   99.49    8.20
  16 -17  12  111.89    7.80
 -16  17 -12  105.99    7.70
 -16  17 -12   95.79    8.20
 -16  17 -12  109.29    8.10
  16 -18  13  192.08   11.30
  16 -18  13  206.58   12.00
 -16  18 -13  193.48   12.50
 -16  18 -13  191.78   11.30
 -16  18 -13  176.58   11.60
  16 -19  14   71.29    6.60
  16 -19  14   76.19    7.00
 -16  19 -14   67.59    6.70
 -16  19 -14   81.99    7.10
 -16  19 -14   91.39    8.10
  16 -20  15  338.07   16.80
  16 -20  15  319.17   16.70
 -16  20 -15  344.17   17.80
 -16  20 -15  333.97   17.90
 -16  20 -15  338.17   17.20
  16 -21  16   16.90    4.00
 -16  21 -16    8.80    3.20
 -16  21 -16   15.90    3.60
 -16  21 -16    8.60    2.90
  16 -22  17   46.70    5.30
 -16  22 -17   32.90    5.40
  16 -23  18   73.69    6.80
 -16  23 -18   84.29    7.60
  16 -24  19    3.60    2.20
 -16  24 -19    6.40    2.80
  16 -25  20  143.99    8.80
 -16  25 -20  145.99    9.60
  16 -26  21   21.00    3.20
 -16  26 -21   29.80    4.10
  16 -27  22    2.80    1.50
 -16  27 -22    0.10    1.20
  14  11 -15   -2.60    3.40
  14  10 -14   88.49   12.30
  14  10 -14  101.59    8.00
  14   9 -13    9.50    3.30
  14   9 -13    7.50    3.00
  14   8 -12   56.39    5.90
  14   8 -12   55.29    6.10
  14   7 -11  136.69    9.20
  14   7 -11  129.79    9.40
  14   6 -10  339.17   16.80
  14   6 -10  307.27   15.90
  14   5  -9   -1.00    2.10
  14   5  -9    0.60    1.60
  14   4  -8   21.30    3.60
  14   4  -8   20.60    3.40
  14   3  -7  102.49    7.30
  14   3  -7   97.29    6.80
  14   2  -6  411.26   18.00
  14   1  -5  108.19    6.80
  14   0  -4  583.64   23.50
  14  -1  -3   13.20    2.50
  14  -2  -2  857.41   31.90
 -14   2   2  843.32   29.60
 -14   2   2  815.22   29.80
  14  -3  -1    8.60    2.00
 -14   3   1    8.20    1.10
 -14   3   1    8.00    1.40
  14  -4   0   84.49    5.20
 -14   4   0   87.59    4.10
 -14   4   0   76.29    4.20
  14  -5   1  881.01   32.70
 -14   5  -1  868.01   31.50
  14  -6   2  305.37   13.20
 -14   6  -2  315.57   12.40
  14  -7   3  236.38   10.60
 -14   7  -3  236.58   10.10
 -14   8  -4   29.60    2.80
 -14   9  -5  260.27   11.40
 -14  10  -6  838.12   31.60
 -14  11  -7  727.43   28.10
 -14  12  -8   56.49    4.50
 -14  13  -9  132.59    7.80
  14 -14  10  103.19    7.30
 -14  14 -10  104.19    6.90
 -14  14 -10  105.09    7.40
  14 -15  11   23.70    3.70
  14 -15  11   19.50    3.60
  14 -15  11   18.50    3.60
 -14  15 -11   20.30    3.30
 -14  15 -11   20.10    3.50
  14 -16  12  102.89    8.00
  14 -16  12  101.79    7.40
 -14  16 -12  103.89    7.40
 -14  16 -12  104.89    7.70
 -14  16 -12  103.49    7.80
  14 -17  13   65.09    6.00
  14 -17  13   55.79    6.10
 -14  17 -13   58.89    6.00
 -14  17 -13   60.89    5.60
 -14  17 -13   66.09    6.50
  14 -18  14  210.58   12.10
  14 -18  14  206.28   12.30
 -14  18 -14  210.88   13.00
 -14  18 -14  206.48   12.00
 -14  18 -14  217.78   12.70
  14 -19  15  798.72   33.50
  14 -19  15  766.72   33.30
 -14  19 -15  829.22   34.80
 -14  19 -15  808.72   33.70
 -14  19 -15  848.02   34.70
  14 -20  16   59.09    6.30
 -14  20 -16   69.49    6.90
 -14  20 -16   52.99    6.40
 -14  20 -16   66.69    6.40
  14 -21  17  424.26   20.30
 -14  21 -17  421.46   21.20
 -14  21 -17  421.56   20.60
  14 -22  18    6.00    2.70
 -14  22 -18    7.40    2.80
  14 -23  19   -2.20    1.70
 -14  23 -19   -1.70    1.50
  14 -24  20    5.90    2.50
 -14  24 -20    1.60    2.00
  14 -25  21   61.59    5.50
 -14  25 -21   48.40    5.40
  14 -26  22   24.00    3.40
 -14  26 -22   21.50    3.50
  14 -27  23   19.60    2.80
 -14  27 -23   20.20    3.00
  12  10 -13  118.89    8.70
  12  10 -13  113.49    8.70
  12   9 -12  171.68   10.70
  12   9 -12  168.58   10.50
  12   8 -11  240.68   13.10
  12   8 -11  252.57   13.60
  12   7 -10  303.87   15.40
  12   7 -10  290.97   14.70
  12   6  -9    1.00    1.40
  12   6  -9    5.10    2.10
  12   5  -8   16.50    2.90
  12   4  -7  161.78    8.90
  12   3  -6   14.10    2.60
  12   2  -5 4218.48  148.09
  12   1  -4 3038.90  107.29
  12   0  -3 1515.25   54.79
  12  -1  -2 6537.45  224.58
 -12   1   2 6714.03  222.68
 -12   1   2 6158.88  222.48
  12  -2  -1 1151.88   40.90
 -12   2   1 1119.69   39.20
 -12   2   1 1086.89   39.30
  12  -3   0   53.19    3.70
 -12   3   0   49.80    2.60
 -12   3   0   47.60    2.70
  12  -4   1  271.37   11.20
 -12   4  -1  254.17   10.20
  12  -5   2   45.20    3.40
 -12   5  -2   45.50    2.80
  12  -6   3   74.99    4.50
 -12   6  -3   75.19    4.10
 -12   7  -4 2813.02   98.39
 -12   8  -5 2294.07   80.89
 -12   9  -6 5686.73  197.48
 -12  10  -7  300.57   12.90
 -12  11  -8  649.93   25.30
 -12  12  -9    1.60    1.40
 -12  13 -10 1082.79   40.90
  12 -14  11  116.79    7.90
  12 -14  11  114.09    8.80
 -12  14 -11  112.19    7.80
 -12  14 -11  123.69    7.40
  12 -15  12   45.40    4.80
 -12  15 -12   40.80    4.50
 -12  15 -12   47.70    5.00
 -12  15 -12   43.20    5.40
  12 -16  13   19.20    3.40
  12 -16  13   16.30    3.70
 -12  16 -13   15.70    3.50
 -12  16 -13   16.40    3.30
 -12  16 -13   16.60    3.60
  12 -17  14   67.49    6.80
  12 -17  14   71.09    6.50
 -12  17 -14   82.49    7.10
 -12  17 -14   76.29    6.40
 -12  17 -14   71.59    6.90
  12 -18  15 1401.96   55.49
 -12  18 -15 1481.55   56.59
 -12  18 -15 1465.55   55.49
 -12  18 -15 1444.46   56.39
  12 -19  16   46.80    5.80
 -12  19 -16   48.30    5.60
 -12  19 -16   51.89    6.10
 -12  19 -16   44.90    5.80
  12 -20  17  904.41   37.40
 -12  20 -17  891.51   37.40
 -12  20 -17  926.81   38.30
  12 -21  18   -0.10    1.80
 -12  21 -18    2.20    2.20
 -12  21 -18    6.60    3.40
  12 -22  19  153.08   10.30
 -12  22 -19  141.09   10.40
  12 -23  20   11.50    3.30
 -12  23 -20   10.30    3.10
  12 -24  21   72.69    6.50
 -12  24 -21   72.69    6.50
  12 -25  22   62.19    5.60
 -12  25 -22   62.39    5.70
  12 -26  23   10.10    2.50
 -12  26 -23    4.90    1.90
  12 -27  24   38.30    3.50
 -12  27 -24   34.50    3.50
  10  13 -15  991.60   40.70
  10  12 -14    6.70    3.30
  10  11 -13    5.10    2.80
  10  11 -13    7.60    2.50
  10  10 -12  305.87   15.60
  10  10 -12  302.97   15.40
  10   9 -11  128.79    8.90
  10   9 -11  124.29    8.40
  10   8 -10    6.10    2.10
  10   8 -10    4.80    2.70
  10   7  -9   -1.20    1.30
  10   6  -8   85.59    5.90
  10   5  -7   27.50    3.30
  10   4  -6  826.52   30.40
 -10  -4   6  752.42   28.20
  10   3  -5 1967.70   68.79
 -10  -3   5 1869.11   66.69
  10   2  -4 4829.22  168.28
  10   1  -3 1466.65   52.69
  10   0  -2    4.30    1.40
  10  -1  -1   42.20    3.10
 -10   1   1   40.90    1.90
 -10   1   1   38.80    1.90
  10  -2   0 1684.63   57.69
 -10   2   0 1594.24   56.39
 -10   2   0 1597.14   56.49
  10  -3   1 2880.21   97.39
 -10   3  -1 2780.72   96.49
 -10   3  -1 2699.73   96.59
  10  -4   2  316.17   12.40
 -10   4  -2  302.37   11.70
  10  -5   3  125.19    5.90
 -10   5  -3  119.89    5.50
 -10   6  -4 1639.34   57.79
 -10   7  -5   70.09    4.00
 -10   8  -6 5327.47  184.78
 -10   9  -7   27.10    2.80
 -10  10  -8 4410.06  153.88
 -10  11  -9    2.20    1.50
 -10  12 -10 2430.96   86.79
 -10  13 -11   14.20    2.70
  10 -14  12   18.40    3.50
 -10  14 -12   19.70    3.10
 -10  14 -12   17.70    3.20
  10 -15  13  242.18   12.70
 -10  15 -13  243.98   13.10
 -10  15 -13  255.47   12.50
 -10  15 -13  236.98   13.10
  10 -16  14   18.00    3.70
  10 -16  14   23.60    3.80
 -10  16 -14   26.90    3.90
 -10  16 -14   21.40    3.90
 -10  16 -14   25.10    3.70
  10 -17  15 2219.48   84.19
 -10  17 -15 2386.46   85.19
 -10  17 -15 2294.87   84.99
 -10  17 -15 2245.38   83.69
  10 -18  16  247.78   13.90
 -10  18 -16  249.18   14.20
 -10  18 -16  260.67   13.70
  10 -19  17  716.03   30.90
 -10  19 -17  754.72   31.70
 -10  19 -17  699.43   30.50
  10 -20  18  398.06   19.70
 -10  20 -18  390.56   19.40
 -10  20 -18  411.56   20.30
  10 -21  19   13.70    3.50
 -10  21 -19   15.80    3.80
  10 -22  20    0.40    2.00
 -10  22 -20    3.80    2.30
  10 -23  21    0.60    1.80
 -10  23 -21    1.10    1.50
  10 -24  22  132.49    8.70
 -10  24 -22  125.09    8.80
  10 -25  23  150.48    8.90
 -10  25 -23  153.88    9.10
  10 -26  24    1.40    1.50
 -10  26 -24    0.50    1.30
  -8 -17  18    4.80    3.00
  -8 -16  17  270.37   13.70
  -8 -15  16    0.50    2.40
   8  14 -15  476.45   22.20
   8  13 -14   19.70    3.90
   8  13 -14   13.60    2.80
   8  12 -13   90.49    5.60
   8  12 -13  100.99    7.50
   8  11 -12  423.86   17.90
   8  11 -12  457.95   20.30
   8  11 -12  464.75   20.90
   8  10 -11    7.70    3.20
   8  10 -11    0.40    1.80
   8  10 -11   -0.40    1.50
   8   9 -10   88.69    6.30
   8   8  -9   17.00    2.80
   8   7  -8  160.68    8.50
   8   6  -7 2751.62   97.59
   8   5  -6 2458.05   82.89
  -8  -5   6 2206.78   81.39
   8   4  -5 2367.26   80.29
  -8  -4   5 2163.08   78.69
   8   3  -4 3870.91  133.39
  -8  -3   4 3778.32  131.89
   8   2  -3    8.70    1.70
   8   1  -2  269.17   11.00
   8   0  -1  261.47   10.60
   8  -1   0  194.18    8.00
  -8   1   0  184.68    7.00
  -8   1   0  191.98    7.00
   8  -2   1  299.97   11.90
  -8   2  -1  309.37   11.10
   8  -3   2 1781.92   58.69
  -8   3  -2 1552.74   57.89
   8  -4   3 1235.98   42.30
  -8   4  -3 1141.89   41.80
  -8   5  -4 1214.08   42.90
  -8   6  -5  227.48    9.30
  -8   7  -6  271.17   11.00
  -8   8  -7   19.40    2.20
  -8   9  -8    8.90    1.90
  -8  10  -9 2588.94   91.49
  -8  11 -10  712.13   27.40
  -8  12 -11  610.64   24.20
  -8  13 -12  862.41   33.20
   8 -14  13   23.00    3.70
  -8  14 -13   21.90    3.40
  -8  14 -13   20.10    3.40
  -8  14 -13   14.90    2.90
   8 -15  14  158.68    9.90
  -8  15 -14  169.58    9.50
  -8  15 -14  173.58   10.40
  -8  15 -14  172.98   10.40
   8 -16  15  462.45   21.40
  -8  16 -15  483.95   21.00
  -8  16 -15  474.35   21.80
  -8  16 -15  488.85   22.20
   8 -17  16  570.44   25.30
  -8  17 -16  571.24   24.80
  -8  17 -16  580.24   25.70
   8 -18  17   19.20    4.40
  -8  18 -17   21.60    4.90
  -8  18 -17   15.90    3.60
  -8  18 -17   16.10    3.70
   8 -19  18 1006.30   40.90
  -8  19 -18 1008.00   41.10
  -8  19 -18  984.60   40.30
   8 -20  19    0.00    2.00
  -8  20 -19    1.00    2.00
   8 -21  20   30.90    5.20
  -8  21 -20   33.30    5.00
   8 -22  21   16.60    4.30
  -8  22 -21   18.20    3.60
   8 -23  22  123.59    8.70
  -8  23 -22  118.09    8.40
   8 -24  23   20.50    3.60
  -8  24 -23   16.60    3.30
   8 -25  24   44.10    4.30
  -8  25 -24   36.00    3.80
  -6 -20  20   72.19    5.20
  -6 -19  19   71.19    5.60
  -6 -18  18   -3.50    2.10
  -6 -17  17   52.99    5.80
   6  16 -16   15.70    2.80
  -6 -16  16   18.90    4.80
   6  15 -15  161.38    8.50
   6  15 -15  161.98   10.30
  -6 -15  15  154.08   10.30
   6  14 -14  286.97   14.50
   6  14 -14  275.37   13.00
  -6 -14  14  274.17   14.40
   6  13 -13   26.10    4.10
   6  13 -13   21.60    3.30
  -6 -13  13   21.50    4.00
   6  12 -12    7.10    1.90
   6  12 -12    8.40    2.30
   6  11 -11  295.47   13.20
   6  11 -11  292.67   14.00
   6  10 -10   19.10    2.90
  -6 -10  10   20.20    2.30
   6   9  -9  735.73   28.70
   6   8  -8  823.22   31.40
   6   7  -7  663.33   25.50
   6   6  -6  776.62   29.10
   6   5  -5 1837.02   61.69
  -6  -5   5 1629.14   60.59
   6   4  -4 1720.43   58.79
  -6  -4   4 1595.24   57.69
   6   3  -3  303.07   12.00
  -6  -3   3  299.77   10.90
   6   2  -2  832.22   30.00
   6   1  -1  110.69    5.10
   6   0   0 2482.25   86.29
   6  -2   2 4026.10  132.49
  -6   2  -2 3633.84  131.89
   6  -3   3 1434.16   48.20
  -6   3  -3 1307.97   47.80
  -6   4  -4 1666.43   58.19
  -6   5  -5 1154.58   40.90
  -6   6  -6  520.95   19.40
  -6   7  -7  231.28    9.70
  -6   8  -8  652.63   24.40
  -6   9  -9   10.10    1.90
  -6  10 -10  323.87   13.70
  -6  11 -11   35.20    3.40
  -6  12 -12    4.80    1.80
  -6  13 -13  280.87   13.10
   6 -14  14  167.38   10.10
  -6  14 -14  187.88   10.50
  -6  14 -14  179.08    9.60
  -6  14 -14  169.08   10.30
   6 -15  15  224.88   12.30
  -6  15 -15  219.78   11.60
  -6  15 -15  235.48   12.60
   6 -16  16  531.95   23.50
  -6  16 -16  507.45   22.50
  -6  16 -16  525.95   23.50
   6 -17  17    1.50    1.90
  -6  17 -17    8.90    2.40
  -6  17 -17    1.80    2.30
  -6  17 -17    3.10    2.10
   6 -18  18  895.91   36.60
  -6  18 -18  887.21   36.50
  -6  18 -18  851.31   35.80
  -6  18 -18  872.31   34.90
   6 -19  19  138.19   10.00
  -6  19 -19  128.39    9.50
   6 -20  20   74.09    7.30
  -6  20 -20   81.69    7.20
   6 -21  21  137.39    9.80
  -6  21 -21  132.39    9.50
   6 -22  22    0.50    1.90
  -6  22 -22   -1.30    1.60
   6 -23  23    0.60    1.70
  -6  23 -23    4.00    2.00
   6 -24  24  218.88   11.10
  -6  24 -24  195.88   10.40
   6 -25  25    4.60    1.80
  -6  25 -25    6.70    1.70
  -4 -22  21   33.90    3.70
  -4 -21  20   17.30    3.30
  -4 -20  19   11.40    2.70
   4  19 -18   -0.20    1.30
  -4 -19  18   -1.60    2.00
   4  18 -17  176.58    8.90
  -4 -18  17  163.08   10.30
   4  17 -16   88.59    6.10
  -4 -17  16   78.99    7.10
   4  16 -15   14.80    3.40
   4  16 -15   20.30    3.20
  -4 -16  15   14.00    3.30
   4  15 -14  832.92   31.80
   4  15 -14  790.62   32.30
  -4 -15  14  756.12   32.60
   4  14 -13  420.36   18.20
   4  14 -13  420.26   18.70
  -4 -14  13  394.16   19.00
   4  13 -12   90.49    6.40
   4  13 -12   93.29    6.80
  -4 -13  12  102.19    7.70
   4  12 -11  460.95   19.60
   4  12 -11  456.55   19.20
   4  11 -10  504.45   20.50
  -4 -11  10  482.35   19.70
   4  10  -9   50.39    4.20
  -4 -10   9   61.09    4.00
   4   9  -8   32.20    3.10
   4   9  -8   35.70    2.40
   4   8  -7  330.97   13.50
   4   8  -7  315.47   13.20
   4   7  -6  212.08    8.80
   4   7  -6  228.38    9.70
   4   6  -5    3.80    0.70
   4   6  -5    2.60    0.90
   4   5  -4   35.60    2.50
  -4  -5   4   30.50    2.00
   4   4  -3 1200.68   40.60
  -4  -4   3 1081.69   39.90
   4   3  -2   67.49    3.30
  -4  -3   2   59.69    2.60
   4   2  -1    4.00    1.00
   4   1   0   86.39    3.80
  -4   0  -1 3225.18  110.79
   4  -1   2  354.56   12.40
  -4   1  -2  319.37   12.00
  -4   2  -3   14.20    1.10
  -4   3  -4  858.11   30.30
  -4   4  -5   93.89    4.30
  -4   5  -6   46.50    2.90
  -4   6  -7   21.70    2.10
  -4   7  -8  199.88    8.60
  -4   8  -9  280.27   11.60
  -4   9 -10   22.30    2.50
  -4  10 -11    7.90    1.90
  -4  11 -12 2374.76   84.59
  -4  12 -13   58.29    4.60
   4 -13  14    4.10    2.20
  -4  13 -14    6.30    1.90
  -4  13 -14    8.10    2.20
   4 -14  15   23.80    3.90
  -4  14 -15   14.90    3.30
  -4  14 -15   24.50    3.50
   4 -15  16   75.59    6.70
  -4  15 -16   85.39    6.90
  -4  15 -16   80.59    6.10
  -4  15 -16   80.39    6.40
   4 -16  17  139.39    9.80
  -4  16 -17  158.78    9.90
  -4  16 -17  147.59    9.40
  -4  16 -17  152.28    9.10
   4 -17  18    4.90    2.70
  -4  17 -18    5.40    2.70
  -4  17 -18    4.30    2.20
   4 -18  19  434.86   20.50
  -4  18 -19  388.06   19.70
   4 -19  20    5.10    2.60
  -4  19 -20    1.60    1.80
   4 -20  21  288.97   15.30
  -4  20 -21  259.87   14.60
   4 -21  22   21.80    4.40
  -4  21 -22   16.80    3.70
   4 -22  23  101.49    7.50
  -4  22 -23  100.89    7.10
   4 -23  24   36.00    4.20
  -4  23 -24   36.30    3.80
   4 -24  25    6.10    1.80
  -4  24 -25    5.30    1.50
  -2 -23  21   24.40    3.20
  -2 -22  20  175.58    9.60
   2  21 -19   42.40    3.60
  -2 -21  19   45.90    4.90
   2  20 -18   13.20    2.90
   2  19 -17   47.80    4.60
  -2 -19  17   47.80    5.50
   2  18 -16  412.56   18.80
  -2 -18  16  412.26   19.80
   2  17 -15   49.00    6.10
   2  17 -15   53.79    5.20
  -2 -17  15   50.59    5.90
   2  16 -14  131.49    8.40
   2  16 -14  128.39    8.40
  -2 -16  14  117.69    8.80
   2  15 -13  585.74   24.50
   2  15 -13  598.94   24.70
  -2 -15  13  577.64   25.40
   2  14 -12  110.79    7.10
   2  14 -12  108.89    7.00
  -2 -14  12   96.79    7.60
   2  13 -11   30.30    3.30
   2  13 -11   25.40    3.30
   2  12 -10  257.47   11.40
   2  12 -10  219.28   10.30
   2  11  -9    2.90    1.40
   2  11  -9    3.00    1.30
  -2 -11   9    4.50    1.30
   2  10  -8 7310.47  257.77
   2  10  -8 7614.94  258.57
   2   9  -7  560.04   21.30
   2   9  -7  590.14   22.00
   2   8  -6  248.98   10.60
   2   8  -6  264.77   10.20
   2   7  -5 1769.62   61.39
   2   7  -5 1740.83   61.79
   2   6  -4   74.29    3.80
   2   6  -4   71.79    3.40
   2   5  -3 2062.49   72.29
   2   5  -3 2091.39   71.99
   2   4  -2 3831.62  128.49
   2   4  -2 3847.42  128.89
  -2  -4   2 3520.35  128.59
   2   3  -1 3412.36  115.09
   2   3  -1 3424.46  115.49
  -2  -3   1 3102.09  115.09
  -2  -3   1 3445.26  115.09
   2   2   0 2259.47   74.89
  -2  -2   0 2058.19   74.49
  -2  -2   0 2185.48   74.59
   2   1   1  219.58    7.90
  -2  -1  -1  211.68    7.90
  -2  -1  -1  215.18    7.60
   2   0   2 1451.55   46.60
   2   0   2 1266.97   46.40
  -2   0  -2 1349.56   46.60
  -2   0  -2 1305.77   46.40
  -2   1  -3   18.20    1.10
  -2   3  -5   10.80    1.30
  -2   4  -6 1469.05   51.49
  -2   5  -7  125.29    5.60
  -2   6  -8 1103.59   39.50
  -2   7  -9  348.57   13.80
  -2   8 -10 1359.26   48.80
  -2   9 -11 2196.88   77.89
  -2  10 -12 1199.48   44.00
  -2  11 -13  351.76   15.10
  -2  12 -14 1220.98   47.00
  -2  12 -14 1259.87   46.20
   2 -13  15  237.98   13.00
  -2  13 -15  262.47   12.40
  -2  13 -15  237.88   12.80
  -2  13 -15  266.57   12.60
   2 -14  16   35.20    4.70
  -2  14 -16   37.00    4.20
  -2  14 -16   41.90    4.70
  -2  14 -16   46.40    4.60
   2 -15  17  158.88   10.40
  -2  15 -17  169.78    9.90
  -2  15 -17  167.48   10.30
   2 -16  18    5.50    2.40
  -2  16 -18    2.90    2.20
  -2  16 -18    1.40    1.90
   2 -17  19  418.76   20.20
  -2  17 -19  414.56   19.40
  -2  17 -19  394.86   19.50
   2 -18  20   30.70    4.90
  -2  18 -20   32.00    4.80
   2 -19  21  306.97   15.90
  -2  19 -21  270.37   14.80
   2 -20  22    7.80    3.10
  -2  20 -22    7.30    2.20
   2 -21  23   64.49    6.00
  -2  21 -23   70.69    5.60
   2 -22  24   51.39    5.00
  -2  22 -24   49.20    4.10
   2 -23  25   -0.50    1.20
  -2  23 -25    1.40    1.00
   0 -24  21    8.40    2.10
   0  23 -20    9.20    2.10
   0 -23  20   14.60    3.20
   0  22 -19    1.60    1.40
   0 -22  19    0.10    1.80
   0  21 -18   45.00    4.70
   0 -21  18   44.50    5.20
   0  20 -17   74.39    6.30
   0 -20  17   78.09    7.00
   0  19 -16  251.47   13.50
   0 -19  16  267.47   14.30
   0  18 -15  659.63   27.20
   0 -18  15  608.74   27.50
   0  17 -14   74.89    6.40
   0  17 -14   87.49    6.60
   0 -17  14   80.29    6.90
   0  16 -13    1.90    1.70
   0  16 -13   -1.80    1.70
   0 -16  13   -2.30    2.00
   0  15 -12    0.90    1.50
   0  15 -12    1.50    1.50
   0 -15  12    4.10    2.30
   0  14 -11   16.90    3.00
   0  14 -11   15.10    2.70
   0  13 -10  552.14   22.40
   0  13 -10  596.94   22.80
   0  12  -9 2533.75   85.99
   0  12  -9 2365.76   85.59
   0 -12   9 2370.06   85.79
   0  11  -8 1028.10   38.40
   0  11  -8 1102.29   38.60
   0 -11   8 1030.60   38.40
   0  10  -7  263.57   11.10
   0  10  -7  276.67   11.30
   0   9  -6 2176.38   74.39
   0   9  -6 2057.99   74.29
   0   8  -5  277.57   10.80
   0   8  -5  272.27   10.90
   0   7  -4  492.35   17.50
   0   7  -4  459.15   17.50
   0   6  -3  809.12   28.90
   0   6  -3  816.32   28.80
   0   5  -2  756.32   28.00
   0   5  -2  834.32   28.00
   0   4  -1 3301.97  112.39
   0   4  -1 3365.06  112.29
   0  -4   1 3116.29  112.49
   0   3   0  363.06   13.10
   0   3   0  382.26   13.00
   0  -3   0  352.76   13.10
   0  -3   0  375.76   13.10
   0  -3   0  371.66   13.00
   0   2   1    8.90    0.50
   0   2   1    7.20    0.60
   0   2   1    6.70    0.50
   0  -2  -1    7.00    0.50
   0  -2  -1    7.90    0.50
   0   0   3    9.30    0.80
   0   0  -3   10.30    0.80
   0   1  -4 2092.69   72.39
   0   2  -5   12.10    1.20
   0   3  -6 1074.49   37.90
   0   4  -7 2264.27   78.89
   0   5  -8 2092.89   73.29
   0   6  -9 1163.28   41.70
   0   7 -10 1137.99   41.10
   0   8 -11 2878.81  101.09
   0   9 -12 1665.83   59.79
   0  10 -13 2241.68   79.89
   0  11 -14  458.15   21.60
   0  11 -14  494.45   19.60
   0  11 -14  468.05   19.90
   0 -12  15  522.05   23.50
   0  12 -15  556.54   22.30
   0  12 -15  553.84   22.90
   0  12 -15  543.95   23.10
   0 -13  16  262.27   14.20
   0  13 -16  293.77   14.20
   0  13 -16  273.67   13.60
   0 -14  17  543.05   24.90
   0  14 -17  579.84   24.70
   0  14 -17  574.04   24.30
   0 -15  18    3.30    2.20
   0  15 -18    4.10    2.00
   0  15 -18    7.90    2.60
   0 -16  19  269.57   14.80
   0  16 -19  249.78   13.90
   0  16 -19  267.77   14.10
   0 -17  20    3.40    2.40
   0  17 -20    4.40    2.20
   0  17 -20    5.10    4.60
   0 -18  21 1332.37   52.39
   0  18 -21 1347.17   51.39
   0 -19  22  191.48   11.40
   0  19 -22  177.48   10.30
   0 -20  23   51.09    5.50
   0  20 -23   57.99    4.80
   0 -21  24  133.09    8.00
   0  21 -24  120.69    6.60
   0 -22  25    1.40    1.40
   2 -25  21    8.30    2.00
  -2  24 -20    8.50    2.00
   2 -24  20   15.00    3.20
  -2  23 -19   70.59    5.50
   2 -23  19   68.29    6.30
  -2  22 -18  150.48    9.30
   2 -22  18  151.58   10.10
  -2  21 -17   17.80    3.60
  -2  20 -16    3.50    2.10
   2 -20  16    5.20    2.40
  -2  19 -15   49.50    5.40
   2 -19  15   50.49    5.70
  -2  18 -14  141.69    9.30
   2 -18  14  136.39    9.40
  -2  17 -13  789.12   31.20
  -2  17 -13  757.12   29.60
   2 -17  13  714.73   31.20
  -2  16 -12    1.90    2.20
  -2  16 -12   -2.30    1.50
  -2  16 -12    2.70    1.60
   2 -16  12    0.90    1.80
  -2  15 -11  124.89    7.30
  -2  15 -11  125.89    7.00
  -2  15 -11  141.39    8.30
   2 -15  11  108.89    7.90
  -2  14 -10  548.45   22.30
  -2  14 -10  573.94   22.10
  -2  13  -9   24.20    2.80
  -2  13  -9   26.00    2.60
  -2  12  -8 3049.59  108.49
  -2  12  -8 3159.18  108.19
   2 -12   8 3056.19  108.49
  -2  11  -7  130.09    6.60
  -2  11  -7  135.49    6.30
  -2  10  -6   41.80    3.00
  -2   9  -5  511.65   19.20
  -2   8  -4  145.19    6.40
  -2   7  -3  376.26   14.10
  -2   6  -2  363.06   13.50
  -2   5  -1  252.17    9.60
   2  -5   1  263.47    9.70
  -2   4   0 2085.49   72.59
   2  -4   0 2108.39   72.59
  -2   3   1 1229.08   43.10
  -2   3   1 1202.08   43.40
   2  -3  -1 1258.37   43.10
   2  -3  -1 1278.37   42.70
   2  -2  -2 1261.77   43.70
  -2   1   3  287.87   10.40
   2  -1  -3  286.87   10.40
   2   1  -5   32.70    1.90
   2   2  -6  649.43   23.20
   2   3  -7  616.34   22.30
   2   4  -8   38.00    2.50
   2   5  -9  780.52   28.40
   2   6 -10    2.00    1.00
   2   7 -11 2702.33   94.79
   2   8 -12 2203.98   77.69
   2   8 -12 2181.38   78.39
   2   9 -13 2581.84   92.19
   2   9 -13 2636.74   93.09
   2  10 -14  636.24   25.60
   2  10 -14  630.54   24.60
  -2 -11  15  385.76   18.70
   2  11 -15  431.06   18.40
   2  11 -15  414.36   18.30
  -2 -12  16  216.58   12.30
   2  12 -16  219.88   11.70
   2  12 -16  229.98   11.80
  -2 -13  17  110.89    8.20
   2  13 -17  114.69    8.00
   2  13 -17  113.39    7.70
  -2 -14  18  535.55   24.10
   2  14 -18  509.85   23.30
   2  14 -18  534.35   23.20
  -2 -15  19  189.88   12.00
   2  15 -19  200.98   11.40
   2  15 -19  191.98   11.90
  -2 -16  20  118.69    8.80
   2  16 -20  111.59    8.00
   2  16 -20  109.79    9.00
  -2 -17  21  590.14   25.80
   2  17 -21  563.84   24.40
  -2 -18  22    5.90    2.60
   2  18 -22    6.70    2.00
  -2 -19  23   20.30    3.70
   2  19 -23   17.90    2.60
  -2 -20  24  178.28    9.30
   2  20 -24  147.19    6.90
  -2 -21  25    7.10    1.90
  -4  26 -21    4.30    1.40
   4 -26  21    7.60    2.10
  -4  25 -20   30.50    3.40
   4 -25  20   26.20    3.70
  -4  24 -19   35.50    4.10
   4 -24  19   30.50    4.40
  -4  23 -18   13.60    3.10
   4 -23  18   20.50    3.90
  -4  22 -17   34.60    4.70
   4 -22  17   36.30    5.30
  -4  21 -16  210.88   12.40
   4 -21  16  202.78   12.50
  -4  20 -15   25.50    4.30
   4 -20  15   31.30    4.90
  -4  19 -14  330.47   16.60
   4 -19  14  318.67   16.60
  -4  18 -13  715.13   29.20
   4 -18  13  650.63   28.90
  -4  17 -12   19.90    3.00
  -4  17 -12   29.70    3.80
  -4  17 -12   17.70    3.70
   4 -17  12   21.70    3.90
  -4  16 -11  379.66   16.70
  -4  16 -11  387.76   15.90
  -4  16 -11  402.66   17.80
   4 -16  11  346.77   17.30
  -4  15 -10    9.90    3.00
  -4  15 -10   11.20    2.10
  -4  15 -10   11.10    2.50
  -4  15 -10   12.40    2.60
  -4  14  -9   15.60    2.00
  -4  14  -9   16.00    2.60
  -4  13  -8 2464.65   87.39
  -4  12  -7 1050.19   38.60
  -4  11  -6  223.68    9.80
  -4  10  -5 2785.72   97.49
  -4   9  -4   11.50    1.70
  -4   8  -3 5016.20  173.48
  -4   7  -2  152.48    6.40
  -4   6  -1 3636.84  119.39
  -4   6  -1 3298.57  119.89
  -4   5   0  187.28    7.20
  -4   5   0  191.98    6.80
   4  -5   0  176.48    7.20
  -4   4   1 3204.28  114.99
   4  -4  -1 3473.75  114.99
   4  -4  -1 3348.76  115.29
  -4   3   2    2.60    0.60
   4  -3  -2    3.10    0.60
   4  -3  -2    4.10    0.70
  -4   2   3  131.29    5.10
   4  -2  -3  131.29    5.20
   4  -2  -3  125.59    5.00
  -4   1   4 2263.27   75.99
   4  -1  -4 2194.78   76.19
   4  -1  -4 2125.39   75.79
  -4   0   5   86.39    3.90
   4   0  -5   82.89    3.60
   4   1  -6 6258.67  215.38
   4   2  -7 1263.17   44.80
   4   2  -7 1289.87   45.50
   4   3  -8  474.75   15.70
   4   3  -8  366.96   16.10
   4   4  -9  251.37    9.80
   4   4  -9  241.18   10.50
   4   5 -10   16.30    1.80
   4   5 -10   20.20    2.40
   4   6 -11  262.67   10.90
   4   6 -11  269.57   11.90
   4   7 -12 1367.86   49.40
   4   7 -12 1398.86   50.79
   4   8 -13   98.59    6.30
   4   8 -13   96.99    5.20
   4   9 -14   90.79    6.20
   4  10 -15   -0.90    1.20
   4  10 -15    3.40    1.70
  -4 -11  16  424.16   20.20
   4  11 -16  450.35   20.10
   4  11 -16  462.65   19.80
  -4 -12  17  725.23   31.90
   4  12 -17  822.22   31.40
   4  12 -17  762.22   31.80
   4  13 -18   17.00    3.80
   4  13 -18   18.40    3.40
  -4 -14  19    1.70    2.80
   4  14 -19    9.50    2.40
   4  14 -19    6.20    3.40
  -4 -15  20   23.00    4.80
   4  15 -20   23.80    4.60
   4  15 -20   24.60    3.40
  -4 -16  21    2.80    2.30
   4  16 -21   -0.50    1.60
  -4 -17  22   11.40    2.90
   4  17 -22    9.10    2.00
  -4 -18  23   79.79    6.20
   4  18 -23   73.89    4.30
  -4 -19  24   47.30    4.40
  -4 -20  25    7.30    1.70
  -6  27 -21   24.10    2.60
   6 -27  21   29.40    3.50
  -6  26 -20   -1.20    1.30
   6 -26  20    4.20    2.00
  -6  25 -19   53.19    5.10
   6 -25  19   53.29    5.50
  -6  24 -18  154.08    9.80
   6 -24  18  164.88   10.50
  -6  23 -17  227.98   13.00
   6 -23  17  227.08   13.30
  -6  22 -16   42.70    5.50
   6 -22  16   49.99    6.00
  -6  21 -15  293.47   15.90
   6 -21  15  309.57   16.30
  -6  20 -14  204.78   12.30
   6 -20  14  205.98   12.50
  -6  19 -13  223.08   12.20
  -6  19 -13  239.38   13.10
   6 -19  13  219.18   12.90
  -6  18 -12   10.30    2.70
  -6  18 -12    7.10    2.60
   6 -18  12    9.00    2.70
  -6  17 -11  756.22   29.70
  -6  17 -11  722.63   27.00
  -6  17 -11  704.73   28.40
  -6  17 -11  684.13   29.80
   6 -17  11  660.93   28.90
  -6  16 -10   92.59    6.10
  -6  16 -10   81.99    6.60
  -6  16 -10   88.69    7.00
  -6  16 -10   86.19    5.10
   6 -16  10   80.39    6.50
  -6  15  -9    1.70    1.20
  -6  14  -8  130.49    7.20
  -6  13  -7 2946.41  103.89
  -6  12  -6 1056.29   38.80
  -6  11  -5 1893.91   67.19
  -6  10  -4    1.70    1.00
  -6   9  -3 1856.61   65.39
  -6   8  -2    9.00    1.50
  -6   7  -1  780.02   28.00
  -6   6   0 2421.86   88.49
   6  -6   0 2677.63   88.19
  -6   5   1  641.44   23.30
   6  -5  -1  667.73   23.10
   6  -5  -1  643.34   23.30
  -6   4   2  372.66   13.30
   6  -4  -2  330.57   13.10
   6  -4  -2  381.06   13.30
   6  -3  -3  110.29    4.50
   6  -3  -3  114.09    4.80
  -6   2   4 2617.94   88.99
   6  -2  -4 2489.55   88.69
   6  -2  -4 2599.34   89.29
  -6   1   5 3422.26  115.79
   6  -1  -5 3408.46  116.09
   6  -1  -5 3205.48  115.29
   6   0  -6  500.85   18.80
   6   0  -6  505.45   17.90
   6   1  -7   35.70    1.90
   6   2  -8  781.32   27.70
   6   2  -8  787.92   29.00
   6   3  -9  674.83   25.20
   6   3  -9  654.63   23.80
   6   4 -10  440.66   17.70
   6   4 -10  434.86   16.10
   6   5 -11 3620.04  125.59
   6   5 -11 3515.25  123.59
   6   6 -12  976.00   36.90
   6   7 -13  294.17   13.70
   6   8 -14   33.20    3.80
   6   8 -14   31.80    3.60
   6   9 -15  251.37   12.20
   6   9 -15  250.87   12.90
  -6 -10  16  396.46   19.90
   6  10 -16  448.66   20.10
   6  10 -16  480.95   19.40
  -6 -11  17  131.89    9.00
   6  11 -17  113.19    8.60
   6  11 -17  125.09    7.80
  -6 -12  18    8.40    3.00
   6  12 -18    0.20    2.30
   6  12 -18    7.80    2.60
   6  12 -18    2.50    1.70
  -6 -13  19  178.48   11.00
   6  13 -19  186.28   11.30
   6  13 -19  185.58   11.70
   6  13 -19  196.08   10.20
  -6 -14  20   45.30    5.50
   6  14 -20   51.59    4.50
  -6 -15  21   10.80    3.20
   6  15 -21   10.20    2.10
  -6 -16  22   34.30    4.70
  -6 -17  23   18.50    3.70
  -6 -18  24   67.69    4.90
  -6 -19  25   -1.60    1.70
  -8  28 -21    0.20    1.10
   8 -28  21   -1.30    1.20
  -8  27 -20   39.40    4.00
   8 -27  20   40.50    4.30
  -8  26 -19    1.70    1.70
   8 -26  19    4.10    2.10
  -8  25 -18  346.67   17.20
   8 -25  18  355.56   17.40
  -8  24 -17  316.87   16.40
   8 -24  17  307.97   16.40
  -8  23 -16    2.20    2.10
   8 -23  16    1.10    2.30
   8 -22  15 1039.40   42.20
  -8  21 -14   59.19    6.60
  -8  21 -14   59.39    7.00
   8 -21  14   56.09    6.30
  -8  20 -13    4.30    2.50
  -8  20 -13    4.60    2.10
   8 -20  13    7.10    2.60
  -8  19 -12    1.60    2.00
  -8  19 -12   -0.10    2.10
  -8  19 -12   -0.60    1.40
   8 -19  12    0.80    1.80
  -8  18 -11   19.50    3.40
  -8  18 -11   15.90    3.10
  -8  18 -11   16.10    3.60
   8 -18  11   16.30    3.70
  -8  17 -10  183.58   10.10
  -8  17 -10  201.08   11.20
  -8  17 -10  199.38    8.80
  -8  17 -10  183.08   11.20
   8 -17  10  186.08   10.80
  -8  16  -9   33.70    3.80
  -8  16  -9   40.90    4.50
  -8  16  -9   40.90    4.60
   8 -16   9   31.10    4.10
  -8  15  -8  563.74   22.80
  -8  14  -7 2073.79   74.39
  -8  13  -6  413.36   16.90
  -8  12  -5  361.26   14.90
  -8  11  -4    3.90    1.40
  -8  10  -3 2925.51  102.29
  -8   9  -2  206.18    8.80
  -8   8  -1  241.28    9.80
  -8   7   0   36.10    2.50
   8  -7   0   42.70    2.30
  -8   6   1   26.10    2.00
   8  -6  -1   25.00    1.80
  -8   5   2 1281.47   45.60
   8  -5  -2 1313.27   45.60
   8  -4  -3 4955.10  171.18
   8  -3  -4    4.20    1.00
   8  -3  -4    4.20    0.70
   8  -2  -5 1490.95   52.79
   8  -1  -6   33.30    2.60
   8   0  -7   19.80    2.20
   8   1  -8 3065.19  107.59
   8   2  -9  660.13   25.30
   8   3 -10 1268.27   46.60
   8   4 -11 4356.76  152.88
   8   5 -12  374.26   16.40
   8   6 -13  451.35   19.50
   8   7 -14   77.69    6.00
   8   7 -14   70.29    5.10
   8   8 -15  350.36   15.40
   8   8 -15  348.57   16.60
  -8  -9  16  379.36   18.20
   8   9 -16  378.16   18.20
   8   9 -16  382.46   16.60
   8   9 -16  392.96   18.60
  -8 -10  17  460.55   21.70
   8  10 -17  495.35   20.40
   8  10 -17  512.15   22.70
   8  10 -17  489.65   22.30
  -8 -11  18   29.10    5.20
   8  11 -18   37.90    4.90
   8  11 -18   27.00    4.70
  -8 -12  19  722.23   29.20
   8  12 -19  675.53   26.60
   8  12 -19  654.13   29.60
   8  12 -19  689.33   29.40
  -8 -13  20  371.66   17.30
   8  13 -20  314.77   16.90
   8  13 -20  373.96   14.60
  -8 -14  21  150.88    9.40
  -8 -15  22   21.50    3.90
  -8 -16  23  141.09    7.90
  -8 -17  24   25.30    3.60
 -10  28 -20   40.30    4.00
  10 -28  20   40.20    4.20
 -10  27 -19  481.15   21.50
  10 -27  19  503.65   21.60
 -10  26 -18    2.90    2.00
  10 -26  18   -0.30    1.80
 -10  25 -17  143.29    9.80
  10 -25  17  139.89    9.70
 -10  24 -16    0.20    2.00
  10 -24  16    2.60    2.30
 -10  23 -15  815.22   34.00
  10 -23  15  772.22   33.50
 -10  22 -14   70.29    7.10
 -10  22 -14   70.59    7.70
  10 -22  14   75.49    7.20
 -10  21 -13    1.00    1.80
 -10  21 -13    2.90    2.30
 -10  21 -13    3.90    2.80
  10 -21  13    2.20    2.30
 -10  20 -12   74.49    7.00
 -10  20 -12   83.69    6.90
 -10  20 -12   78.99    7.40
  10 -20  12   73.99    6.90
 -10  19 -11    0.80    1.70
 -10  19 -11    3.40    1.90
 -10  19 -11    1.80    2.10
  10 -19  11    1.50    1.90
  10 -19  11   -1.40    1.70
 -10  18 -10  260.07   14.10
 -10  18 -10  257.07   13.00
 -10  18 -10  267.17   13.90
  10 -18  10  259.17   14.00
  10 -18  10  243.48   13.20
 -10  17  -9  225.28   11.40
 -10  17  -9  229.78   12.30
 -10  17  -9  192.78   11.90
  10 -17   9  245.78   12.60
  10 -17   9  208.38   11.50
 -10  16  -8  446.86   21.50
 -10  16  -8  479.15   19.70
  10 -16   8  458.35   22.60
 -10  15  -7  491.05   20.30
 -10  14  -6 1522.45   55.49
 -10  13  -5   30.30    3.20
 -10  12  -4 6410.56  222.48
 -10  11  -3 5385.66  186.98
 -10  10  -2    2.00    1.00
 -10   9  -1  217.48    9.30
 -10   8   0    2.60    1.00
  10  -8   0    1.50    0.80
 -10   7   1 3884.81  146.79
  10  -7  -1 4594.34  146.89
 -10   6   2  109.99    5.10
  10  -6  -2  108.39    5.10
 -10   5   3  596.24   21.50
  10  -5  -3  582.64   21.80
  10  -4  -4    1.40    0.90
  10  -3  -5   16.70    2.00
  10  -2  -6    3.30    1.20
  10  -1  -7   95.49    5.40
  10   0  -8 4196.58  146.69
  10   1  -9   36.30    3.50
  10   2 -10   44.30    4.00
  10   3 -11  365.46   16.00
  10   4 -12  523.55   21.90
  10   5 -13  384.66   17.90
  10   5 -13  370.76   17.10
  10   6 -14   33.60    3.30
  10   6 -14   32.10    4.10
  10   6 -14   30.50    4.30
  10   7 -15  304.97   16.10
  10   7 -15  334.37   15.90
  10   7 -15  307.57   13.50
  10   8 -16  362.16   17.70
  10   8 -16  357.46   15.20
  10   8 -16  367.56   18.20
  10   9 -17  414.56   17.00
  10   9 -17  439.86   20.50
  10   9 -17  418.26   20.10
 -10 -10  18   43.50    6.00
  10  10 -18   47.50    5.40
  10  10 -18   32.30    3.30
  10  10 -18   51.29    5.40
 -10 -11  19  190.98   11.00
  10  11 -19  190.58   11.70
  10  11 -19  189.48   11.90
 -10 -12  20   27.00    5.00
  10  12 -20   29.60    4.70
 -10 -14  22   -2.70    2.50
 -12  29 -20    2.50    1.50
  12 -29  20    4.90    1.70
 -12  28 -19  134.79    8.30
  12 -28  19  134.69    8.20
 -12  27 -18    4.40    2.00
  12 -27  18    5.30    2.20
  12 -26  17    0.50    1.90
 -12  25 -16  599.94   27.10
  12 -25  16  605.94   26.60
 -12  24 -15    1.10    1.80
  12 -24  15    0.80    2.20
 -12  23 -14  241.28   14.60
 -12  23 -14  259.17   15.10
  12 -23  14  285.37   15.00
 -12  22 -13  549.95   25.80
 -12  22 -13  530.35   24.80
 -12  22 -13  569.24   25.70
  12 -22  13  550.94   24.90
 -12  21 -12   23.70    4.50
 -12  21 -12   26.30    4.70
 -12  21 -12   39.00    5.30
  12 -21  12   27.30    4.70
 -12  20 -11   29.30    4.50
 -12  20 -11   17.00    3.60
 -12  20 -11   21.90    3.80
  12 -20  11   22.70    4.20
  12 -20  11   16.40    4.00
 -12  19 -10    0.40    2.30
 -12  19 -10    4.50    2.60
 -12  19 -10    4.00    1.80
  12 -19  10    4.80    2.20
  12 -19  10    3.50    2.10
 -12  18  -9   28.20    4.60
 -12  18  -9   34.70    4.10
 -12  18  -9   29.70    4.30
  12 -18   9   34.50    4.30
  12 -18   9   33.80    4.60
 -12  17  -8    8.80    2.80
 -12  17  -8    3.40    1.60
 -12  17  -8   11.50    2.90
  12 -17   8    7.50    2.20
  12 -17   8    6.50    2.20
 -12  16  -7  285.37   13.80
 -12  16  -7  286.17   14.70
  12 -16   7  322.37   17.30
 -12  15  -6 1793.62   65.19
 -12  14  -5   11.70    2.50
 -12  13  -4 4035.00  141.49
 -12  12  -3 1479.25   53.49
 -12  11  -2 1345.27   48.60
 -12  10  -1  262.47   11.20
 -12   9   0   88.49    5.00
  12  -9   0   97.89    4.90
 -12   8   1 4760.82  159.48
  12  -8  -1 4425.86  159.28
 -12   7   2  714.93   26.50
  12  -7  -2  729.83   26.70
 -12   6   3 2974.30  103.69
  12  -6  -3 2980.50  104.09
 -12   5   4    2.40    0.90
  12  -5  -4    4.20    1.40
  12  -4  -5  355.86   14.50
  12  -3  -6 1641.84   58.89
  12  -2  -7   98.39    5.80
  12  -1  -8 2312.87   82.49
  12   0  -9    4.00    1.50
  12   1 -10   28.30    3.40
  12   2 -11  104.09    6.90
  12   3 -12 1744.13   64.39
  12   4 -13    5.60    2.00
  12   4 -13   13.30    3.10
  12   5 -14   22.90    3.90
  12   5 -14   23.60    4.00
  12   6 -15  863.51   36.30
  12   6 -15  896.41   36.00
  12   7 -16  138.79    9.70
  12   7 -16  139.19    9.50
  12   8 -17   14.20    3.40
  12   8 -17   17.80    3.90
  12   9 -18  319.87   16.60
  12   9 -18  305.97   16.60
  12  10 -19   60.39    6.00
  12  11 -20   -2.20    2.30
  12  12 -21    0.00    2.40
 -14  29 -19    1.00    1.40
  14 -29  19    5.60    2.00
 -14  28 -18    6.90    2.20
  14 -28  18    8.80    2.30
  14 -27  17   14.00    3.50
 -14  26 -16  431.36   21.10
  14 -26  16  453.35   20.70
 -14  25 -15   87.29    7.90
  14 -25  15  101.19    7.90
 -14  24 -14  283.27   15.90
 -14  24 -14  304.37   16.50
  14 -24  14  279.07   15.30
 -14  23 -13   21.40    4.30
 -14  23 -13   28.90    4.90
 -14  23 -13   28.50    5.50
  14 -23  13   24.00    4.60
 -14  22 -12    8.80    3.30
 -14  22 -12   15.50    3.70
 -14  22 -12   12.60    3.50
  14 -22  12   13.30    3.30
 -14  21 -11  291.37   15.30
 -14  21 -11  301.77   16.40
 -14  21 -11  296.37   16.20
  14 -21  11  297.07   15.40
 -14  20 -10   27.80    4.20
 -14  20 -10   39.20    5.20
 -14  20 -10   26.30    4.60
  14 -20  10   26.70    4.30
  14 -20  10   26.90    4.30
 -14  19  -9  631.14   28.30
 -14  19  -9  663.03   27.50
 -14  19  -9  675.33   28.70
  14 -19   9  635.64   27.50
  14 -19   9  657.53   28.30
 -14  18  -8    9.60    2.60
 -14  18  -8    6.60    2.40
  14 -18   8   13.40    3.00
  14 -18   8    2.80    2.20
 -14  17  -7  218.38   13.40
 -14  17  -7  244.58   12.90
 -14  17  -7  228.88   11.80
  14 -17   7  223.48   11.90
  14 -17   7  232.28   12.30
 -14  16  -6 1391.56   49.90
  14 -16   6 1204.18   50.69
  14 -16   6 1390.76   50.69
 -14  15  -5   46.60    4.30
 -14  14  -4  604.54   24.10
 -14  13  -3  595.04   23.50
 -14  12  -2 3763.12  131.99
 -14  11  -1   10.00    2.10
 -14  10   0   30.80    3.00
  14 -10   0   37.60    3.00
 -14   9   1 1940.31   69.99
  14  -9  -1 2011.60   70.09
 -14   8   2  715.63   26.80
  14  -8  -2  725.93   27.10
 -14   7   3 6272.47  219.68
  14  -7  -3 6427.96  220.28
 -14   6   4  102.19    5.20
  14  -6  -4   99.99    5.70
 -14   5   5  980.80   35.60
  14  -5  -5  991.30   36.60
 -14   4   6 1434.36   50.89
  14  -4  -6 1431.26   52.19
  14  -3  -7 1427.26   52.29
  14  -2  -8 1455.95   53.59
  14  -1  -9   13.40    2.70
  14   0 -10  100.89    6.70
  14   0 -10   95.79    7.10
  14   1 -11    0.70    1.70
  14   1 -11    1.10    1.50
  14   2 -12  678.93   28.00
  14   2 -12  671.13   28.80
  14   3 -13   97.49    7.30
  14   3 -13   96.49    7.50
  14   4 -14  239.28   13.60
  14   4 -14  227.08   12.80
  14   5 -15  447.36   21.20
  14   5 -15  461.65   21.80
  14   6 -16   56.29    6.30
  14   6 -16   65.59    6.30
  14   7 -17    2.20    2.30
  14   7 -17    2.90    2.40
  14   8 -18  168.08   10.90
  14   9 -19  205.28   12.10
  14  10 -20   -2.40    1.80
  14  11 -21   -0.10    2.40
 -16  30 -19   11.30    2.40
  16 -30  19   18.00    2.50
 -16  29 -18    6.50    2.20
 -16  28 -17    1.60    1.70
  16 -28  17    0.90    1.70
 -16  27 -16   11.70    3.10
  16 -27  16   18.90    3.70
 -16  26 -15   13.20    3.30
  16 -26  15    6.30    2.90
 -16  25 -14    2.20    2.30
 -16  25 -14    2.90    2.20
  16 -25  14    3.30    2.20
 -16  24 -13  275.07   15.40
 -16  24 -13  274.57   15.70
 -16  24 -13  262.97   17.30
  16 -24  13  261.87   14.40
 -16  23 -12   78.29    7.60
 -16  23 -12   77.99    7.40
 -16  23 -12   70.19    7.20
  16 -23  12   59.29    6.50
 -16  22 -11  601.04   26.70
 -16  22 -11  619.44   27.90
 -16  22 -11  605.04   27.80
  16 -22  11  590.94   26.20
 -16  21 -10  180.28   10.80
 -16  21 -10  189.58   11.90
 -16  21 -10  144.79   10.90
  16 -21  10  178.48   11.20
  16 -21  10  146.09   10.10
 -16  20  -9  168.88   10.80
 -16  20  -9  170.68   11.80
 -16  20  -9  198.88   12.00
  16 -20   9  195.68   11.00
  16 -20   9  184.28   11.50
 -16  19  -8  370.16   18.00
 -16  19  -8  330.87   17.70
 -16  19  -8  368.76   17.10
  16 -19   8  304.67   19.70
  16 -19   8  369.36   17.00
  16 -19   8  345.47   17.40
 -16  18  -7  281.87   15.20
 -16  18  -7  282.17   14.10
 -16  18  -7  279.07   14.90
  16 -18   7  286.07   14.10
  16 -18   7  280.37   14.80
  16 -18   7  288.77   14.70
 -16  17  -6  152.18    9.20
  16 -17   6  153.48    9.60
  16 -17   6  162.48    9.30
 -16  16  -5  262.07   12.80
  16 -16   5  258.07   13.10
  16 -16   5  250.17   12.70
 -16  15  -4   95.69    6.50
  16 -15   4  105.99    7.00
 -16  14  -3  113.89    6.90
  16 -14   3  113.89    8.40
 -16  13  -2    6.60    1.80
 -16  12  -1  294.97   13.10
 -16  11   0 1593.24   58.59
  16 -11   0 1657.23   58.49
 -16  10   1 2391.96   85.29
  16 -10  -1 2421.06   85.29
 -16   9   2  212.48    9.50
  16  -9  -2  205.48    9.70
 -16   8   3    7.80    1.70
  16  -8  -3    8.10    2.00
 -16   7   4    6.50    1.50
  16  -7  -4    5.30    1.60
 -16   6   5    9.30    1.70
  16  -6  -5    8.70    2.10
 -16   5   6   26.40    2.40
  16  -5  -6   28.50    3.20
 -16   4   7  278.67   11.60
  16  -4  -7  290.57   14.40
  16  -4  -7  281.97   13.20
 -16   3   8  653.83   24.60
  16  -3  -8  669.23   26.80
  16  -3  -8  672.13   28.10
 -16   2   9   51.49    3.30
  16  -2  -9   52.29    4.80
  16  -2  -9   57.09    5.40
 -16   1  10   42.10    3.10
  16  -1 -10   42.80    4.40
  16  -1 -10   49.00    5.20
  16   0 -11   88.89    6.60
  16   0 -11   83.29    7.20
  16   1 -12  572.44   25.60
  16   1 -12  563.54   24.60
  16   2 -13 1056.99   43.20
  16   2 -13 1135.69   44.40
  16   3 -14   48.90    5.30
  16   3 -14   53.69    6.20
  16   4 -15  198.38   12.40
  16   4 -15  195.68   11.90
  16   5 -16  144.49   10.20
  16   5 -16  148.19   10.20
  16   6 -17  120.49    9.20
  16   7 -18    1.90    1.90
  16   8 -19  230.88   12.80
  16   9 -20    2.20    2.10
  16  10 -21   20.40    5.60
 -18  30 -18    0.10    1.20
  18 -30  18    3.40    1.40
  18 -29  17    3.40    1.60
  18 -28  16    2.60    1.70
 -18  27 -15   11.60    3.20
  18 -27  15   17.80    3.40
 -18  26 -14   10.00    2.90
 -18  26 -14   10.00    3.00
  18 -26  14   11.90    2.80
 -18  25 -13    5.90    2.50
 -18  25 -13    4.40    2.70
  18 -25  13    2.60    2.00
 -18  24 -12  104.19    8.90
 -18  24 -12  107.79    9.00
  18 -24  12  111.29    8.20
 -18  23 -11  233.68   14.20
 -18  23 -11  237.38   13.80
 -18  23 -11  250.27   14.90
  18 -23  11  242.78   13.30
 -18  22 -10  178.68   11.80
 -18  22 -10  154.78   11.20
 -18  22 -10  163.38   10.70
  18 -22  10  155.28   10.10
  18 -22  10  164.28   11.10
 -18  21  -9  151.48   10.90
 -18  21  -9  145.79    9.80
 -18  21  -9  138.29   10.10
  18 -21   9  140.59    9.10
  18 -21   9  146.09   10.10
 -18  20  -8  175.88   11.30
 -18  20  -8  167.28   11.50
 -18  20  -8  176.98   10.70
  18 -20   8  181.48   10.30
  18 -20   8  165.78   10.80
  18 -20   8  148.19   10.20
 -18  19  -7   91.69    7.20
 -18  19  -7   90.09    7.80
 -18  19  -7   90.49    7.90
  18 -19   7   83.69    7.20
  18 -19   7   87.99    7.30
  18 -19   7   99.29    7.10
 -18  18  -6   24.00    3.80
 -18  18  -6   30.10    5.60
  18 -18   6   22.10    4.20
  18 -18   6   25.40    4.10
  18 -18   6   15.80    3.70
 -18  17  -5    3.40    2.00
  18 -17   5    0.50    1.40
  18 -17   5    1.50    2.10
  18 -17   5    0.50    2.20
 -18  16  -4   30.00    3.80
  18 -16   4   22.10    4.30
  18 -16   4   31.40    3.90
  18 -16   4   31.00    4.40
 -18  15  -3   64.09    5.20
 -18  15  -3   64.19    5.70
  18 -15   3   58.79    5.70
  18 -15   3   58.59    5.20
 -18  14  -2   66.39    5.10
 -18  14  -2   51.19    5.60
  18 -14   2   66.09    5.20
  18 -14   2   54.39    5.50
 -18  13  -1  633.74   25.00
  18 -13   1  612.14   26.30
  18 -13   1  625.44   25.30
 -18  12   0 1728.33   62.09
  18 -12   0 1679.83   63.69
  18 -12   0 1719.53   62.49
 -18  11   1  317.67   13.60
  18 -11  -1  314.97   13.60
  18 -11  -1  290.47   14.90
 -18  10   2  761.92   28.40
  18 -10  -2  718.23   28.60
  18 -10  -2  738.13   30.30
 -18   9   3   -0.20    1.00
  18  -9  -3    0.50    1.10
  18  -9  -3    0.70    1.60
 -18   8   4  319.17   13.40
  18  -8  -4  301.67   14.10
  18  -8  -4  337.87   15.90
 -18   7   5  774.02   29.20
  18  -7  -5  783.72   30.50
  18  -7  -5  781.52   32.00
 -18   6   6  180.78    8.30
  18  -6  -6  183.38   10.70
  18  -6  -6  177.08    9.70
 -18   5   7  785.62   30.10
  18  -5  -7  818.02   32.20
  18  -5  -7  846.32   33.90
 -18   4   8    8.10    1.50
  18  -4  -8    8.40    2.50
  18  -4  -8    7.80    2.30
 -18   3   9  512.15   19.90
  18  -3  -9  563.84   24.40
  18  -3  -9  509.05   22.60
 -18   2  10   65.29    3.70
  18  -2 -10   52.19    6.10
  18  -2 -10   59.49    5.70
  18  -1 -11  548.35   24.70
  18  -1 -11  511.25   23.40
  18   0 -12   73.29    6.90
  18   0 -12   67.99    6.30
  18   1 -13   17.60    4.20
  18   1 -13   18.60    4.20
  18   2 -14   35.10    5.40
  18   2 -14   29.20    4.70
  18   3 -15   47.80    6.30
  18   3 -15   52.69    6.10
  18   4 -16   27.20    4.40
  18   5 -17  144.09    9.90
  18   6 -18   47.30    5.30
  18   7 -19   75.79    6.40
  18   8 -20    0.60    1.70
 -20  30 -17   75.49    5.50
  20 -30  17   74.69    4.20
 -20  29 -16   -0.20    1.40
  20 -29  16    1.60    1.50
 -20  28 -15   26.10    3.90
  20 -28  15   16.80    3.10
 -20  27 -14   -0.90    1.40
  20 -27  14    0.60    1.70
 -20  26 -13   14.70    3.40
 -20  26 -13    8.50    2.80
  20 -26  13   17.30    3.50
 -20  25 -12   -0.20    1.80
 -20  25 -12   -1.30    2.20
  20 -25  12    1.20    2.10
 -20  24 -11  184.78   12.10
 -20  24 -11  189.18   12.20
  20 -24  11  178.38   10.50
 -20  23 -10   84.39    7.80
 -20  23 -10   83.69    7.80
 -20  23 -10   90.59    8.20
  20 -23  10   81.69    6.90
 -20  22  -9   30.00    5.20
 -20  22  -9   22.90    4.50
 -20  22  -9   27.60    4.80
  20 -22   9   28.80    4.40
  20 -22   9   28.00    4.70
 -20  21  -8  127.09    9.80
 -20  21  -8  131.69    9.30
 -20  21  -8  135.59    9.80
  20 -21   8  128.79    9.10
  20 -21   8  128.49    9.50
  20 -21   8  128.49    8.40
 -20  20  -7  313.97   15.90
 -20  20  -7  288.97   16.60
 -20  20  -7  286.17   16.20
  20 -20   7  294.27   15.40
  20 -20   7  301.17   15.80
  20 -20   7  305.47   14.50
 -20  19  -6    9.70    2.90
  20 -19   6   18.40    3.40
  20 -19   6   14.70    3.20
  20 -19   6   17.20    3.70
 -20  18  -5  161.48    9.70
  20 -18   5  140.59    9.70
  20 -18   5  135.49    8.90
  20 -18   5  150.38    9.50
 -20  17  -4    6.60    2.40
  20 -17   4    9.60    2.80
  20 -17   4    6.60    2.30
 -20  16  -3    4.60    2.00
  20 -16   3    1.00    2.30
  20 -16   3    2.10    1.70
 -20  15  -2   76.69    6.70
 -20  15  -2   87.19    6.30
  20 -15   2   87.39    6.50
  20 -15   2   84.59    7.00
 -20  14  -1  436.66   18.40
 -20  14  -1  381.96   18.60
  20 -14   1  407.56   19.50
  20 -14   1  435.06   18.60
 -20  13   0  357.56   15.20
 -20  13   0  286.77   15.20
  20 -13   0  336.07   15.20
  20 -13   0  339.07   16.60
 -20  12   1  249.97   11.80
  20 -12  -1  234.68   13.00
  20 -12  -1  243.98   11.80
 -20  11   2  181.38    9.30
  20 -11  -2  177.18    9.60
  20 -11  -2  194.08   11.10
  20 -11  -2  178.98    9.40
 -20  10   3  884.41   34.00
  20 -10  -3  894.41   34.90
  20 -10  -3  911.81   36.70
  20 -10  -3  915.71   34.20
 -20   9   4 1096.89   40.80
  20  -9  -4 1106.19   43.70
  20  -9  -4 1132.79   40.80
  20  -9  -4 1075.39   41.90
 -20   8   5    8.10    1.90
  20  -8  -5    7.20    2.40
  20  -8  -5    8.40    2.50
  20  -8  -5    9.50    2.80
 -20   7   6  922.61   34.50
  20  -7  -6  972.20   38.30
  20  -7  -6  907.91   36.50
 -20   6   7 1751.52   63.89
  20  -6  -7 1876.81   68.39
  20  -6  -7 1759.02   66.39
 -20   5   8   71.89    4.40
  20  -5  -8   70.59    6.90
  20  -5  -8   75.59    6.20
  20  -4  -9  186.68   11.50
  20  -4  -9  163.18   10.20
  20  -3 -10    9.40    2.90
  20  -3 -10    8.40    2.20
  20  -2 -11   53.69    6.00
  20  -2 -11   51.59    5.40
  20  -1 -12  182.38   11.40
  20  -1 -12  201.58   12.50
  20   0 -13  196.08   12.50
  20   0 -13  198.08   12.20
  20   1 -14  378.76   19.50
  20   1 -14  414.36   20.10
  20   2 -15  284.97   15.80
  20   3 -16    8.50    2.70
  20   4 -17  247.28   13.70
  20   5 -18  216.38   11.90
  20   6 -19   81.89    6.00
  20   7 -20   12.80    2.40
 -22  30 -16    0.40    1.30
 -22  29 -15   88.29    6.60
 -22  28 -14  117.79    8.30
  22 -28  14  116.39    6.20
 -22  27 -13   45.70    5.70
 -22  27 -13   53.59    5.70
  22 -27  13   54.49    4.30
 -22  26 -12   68.39    6.80
 -22  26 -12   71.19    7.10
  22 -26  12   77.99    5.60
 -22  25 -11   13.50    3.20
 -22  25 -11   21.20    4.80
  22 -25  11   14.20    3.00
 -22  24 -10  537.45   25.80
 -22  24 -10  607.24   26.60
  22 -24  10  554.44   23.20
 -22  23  -9    9.00    3.00
 -22  23  -9    7.00    3.20
  22 -23   9    5.80    2.60
 -22  22  -8  529.85   24.40
 -22  22  -8  523.45   23.70
 -22  22  -8  503.25   23.90
  22 -22   8  451.05   22.50
 -22  21  -7  187.98   11.40
 -22  21  -7  181.48   11.70
  22 -21   7  173.68   11.10
  22 -21   7  155.98   10.70
 -22  20  -6   12.80    3.90
  22 -20   6    7.70    2.90
  22 -20   6   14.30    3.40
 -22  19  -5   -2.10    1.80
  22 -19   5    1.10    1.80
  22 -19   5    2.90    2.30
 -22  18  -4  667.73   28.40
  22 -18   4  663.83   29.10
  22 -18   4  672.33   28.50
 -22  17  -3  112.29    7.90
  22 -17   3  113.39    7.90
  22 -17   3  107.19    8.50
 -22  16  -2   65.29    5.80
  22 -16   2   69.89    6.80
  22 -16   2   58.79    5.50
 -22  15  -1  791.92   32.10
  22 -15   1  794.92   33.70
  22 -15   1  810.92   32.10
 -22  14   0  431.06   21.40
 -22  14   0  508.35   21.20
  22 -14   0  531.65   21.30
  22 -14   0  495.15   22.90
 -22  13   1  107.59    6.90
 -22  13   1  100.19    7.40
  22 -13  -1  101.09    6.70
  22 -13  -1  107.59    8.20
 -22  12   2   84.49    7.40
 -22  12   2  110.99    6.80
  22 -12  -2  120.69    6.90
  22 -12  -2  104.69    8.30
 -22  11   3  178.58    9.30
  22 -11  -3  179.68   11.30
  22 -11  -3  171.68    9.90
  22 -11  -3  190.28    9.20
 -22  10   4   79.29    5.40
  22 -10  -4   80.79    6.20
  22 -10  -4   79.59    7.10
  22 -10  -4   82.19    5.40
 -22   9   5    5.30    1.80
  22  -9  -5    4.00    2.40
  22  -9  -5    2.60    2.00
 -22   8   6   77.09    5.00
  22  -8  -6   80.29    7.20
  22  -8  -6   72.59    6.10
 -22   7   7  561.14   22.10
  22  -7  -7  603.54   26.80
  22  -7  -7  572.94   25.00
  22  -6  -8  326.77   16.20
  22  -6  -8  328.87   17.50
  22  -5  -9  322.47   16.80
  22  -5  -9  360.46   18.30
  22  -4 -10  148.29   10.80
  22  -4 -10  157.48   10.20
  22  -3 -11  119.79    9.20
  22  -3 -11  135.59    9.90
  22  -2 -12  393.86   19.70
  22  -2 -12  421.96   20.90
  22  -1 -13    2.70    2.30
  22   0 -14  944.51   39.30
  22   1 -15    1.60    2.10
  22   2 -16   17.30    3.60
  22   3 -17   39.30    4.60
  22   4 -18   39.40    4.20
  22   5 -19  107.09    6.50
 -24  30 -15   35.90    3.80
 -24  29 -14    0.40    1.60
 -24  28 -13   70.29    6.10
 -24  28 -13   78.29    6.20
 -24  27 -12    3.90    2.50
 -24  27 -12    4.90    2.10
 -24  26 -11    9.50    3.10
 -24  26 -11    8.20    2.90
 -24  25 -10   26.70    4.10
 -24  25 -10   30.70    5.50
 -24  24  -9  117.79   10.90
 -24  24  -9  148.29   10.20
 -24  23  -8  226.88   13.40
  24 -23   8  216.88   12.30
 -24  22  -7   18.40    4.10
  24 -22   7   13.10    3.50
 -24  21  -6   41.70    5.60
 -24  21  -6   47.80    6.20
  24 -21   6   37.70    5.10
 -24  20  -5   38.70    5.30
  24 -20   5   26.60    4.30
  24 -20   5   24.90    4.10
 -24  19  -4   99.59    7.80
  24 -19   4   82.59    7.40
  24 -19   4   88.19    7.20
 -24  18  -3 2021.30   75.59
  24 -18   3 2040.80   75.19
 -24  17  -2  210.48   11.90
  24 -17   2  214.08   13.00
  24 -17   2  213.08   11.60
 -24  16  -1  959.50   38.20
  24 -16   1  982.40   40.00
  24 -16   1  954.40   37.80
 -24  15   0    9.60    2.80
  24 -15   0   12.60    2.80
  24 -15   0    4.70    2.30
 -24  14   1  170.98    9.90
  24 -14  -1  182.38    9.70
  24 -14  -1  191.88   11.80
 -24  13   2   31.90    3.90
  24 -13  -2   24.50    4.60
  24 -13  -2   31.70    3.60
 -24  12   3  254.27   12.10
  24 -12  -3  237.18   14.30
 -24  11   4  111.29    6.70
  24 -11  -4  104.79    8.60
  24 -11  -4  100.49    7.40
 -24  10   5   95.69    6.00
  24 -10  -5   98.89    7.40
  24 -10  -5  104.39    8.60
  24  -9  -6  250.17   13.60
  24  -9  -6  269.67   15.20
  24  -8  -7  165.38   10.40
  24  -7  -8 1877.91   70.69
  24  -7  -8 1789.02   68.89
  24  -6  -9  194.38   12.30
  24  -6  -9  161.48   10.90
  24  -5 -10  373.46   19.50
  24  -5 -10  371.56   18.50
  24  -4 -11  181.68   12.10
  24  -3 -12  180.88   11.90
  24  -2 -13   85.29    7.70
  24  -1 -14  136.79    9.80
  24   0 -15  108.09    8.00
  24   1 -16    2.90    1.70
  24   2 -17    4.20    2.00
  24   3 -18   36.90    3.60
 -26  28 -12   23.00    3.50
 -26  27 -11    1.70    1.60
 -26  26 -10   14.00    3.10
 -26  25  -9  104.99    8.10
 -26  24  -8    0.00    1.80
  26 -24   8    3.40    2.50
 -26  23  -7   72.59    6.80
  26 -23   7   69.89    6.30
 -26  22  -6   32.50    5.00
  26 -22   6   27.20    4.10
 -26  21  -5    2.50    2.20
  26 -21   5    4.60    2.40
  26 -20   4    2.50    2.00
 -26  19  -3  202.08   15.00
  26 -19   3  213.08   12.60
 -26  18  -2  367.06   17.80
  26 -18   2  355.46   18.50
 -26  17  -1  493.95   21.90
  26 -17   1  478.65   23.20
 -26  16   0  115.29    7.60
  26 -16   0   99.89    8.70
 -26  15   1    4.40    2.50
  26 -15  -1    0.00    2.00
 -26  14   2  134.99    8.30
  26 -14  -2  142.69   10.40
 -26  13   3  146.99    8.50
  26 -13  -3  157.48   10.80
  26 -12  -4    6.70    2.60
  26 -11  -5  158.08   11.20
  26 -10  -6  511.65   23.70
  26 -10  -6  452.25   21.80
  26  -9  -7  554.84   26.80
  26  -8  -8 1270.47   51.19
  26  -7  -9   36.60    5.50
  26  -6 -10  190.78   12.30
  26  -5 -11    3.80    2.30
  26  -4 -12   74.69    6.90
  26  -3 -13   92.59    7.60
  26  -2 -14   83.19    6.80
  26  -1 -15  324.77   15.80
  26   0 -16   84.99    6.10
  26   1 -17  109.29    6.40
 -28  28 -11    1.60    1.50
 -28  27 -10  109.49    7.30
 -28  26  -9   18.20    3.40
 -28  25  -8   26.20    4.00
 -28  24  -7  140.79    9.00
  28 -24   7  115.49    7.50
 -28  23  -6   25.00    4.10
  28 -23   6   18.70    3.60
 -28  22  -5   58.29    5.90
  28 -22   5   50.69    5.30
 -28  21  -4   44.90    5.50
  28 -21   4   51.89    5.30
  28 -20   3    8.00    2.70
  28 -19   2   46.80    5.40
  28 -18   1   11.00    3.20
  28 -17   0    5.00    2.40
  28 -16  -1   11.50    3.00
  28 -15  -2    7.60    2.90
  28 -14  -3   29.20    4.70
  28 -13  -4    7.00    3.00
  28 -12  -5   18.10    4.10
  28 -11  -6    4.20    2.70
  28 -10  -7   30.80    5.00
  28  -9  -8   52.89    6.30
  28  -8  -9    4.90    2.50
  28  -7 -10  142.39   10.20
  28  -6 -11   26.00    4.40
  28  -5 -12  126.59    8.70
  28  -4 -13   71.49    6.20
  28  -3 -14   60.69    5.30
  28  -2 -15  100.69    6.40
 -30  27  -9   21.90    2.90
 -30  26  -8    3.90    1.70
 -30  25  -7    9.40    2.60
  30 -24   6   47.70    4.10
 -30  23  -5  111.89    7.90
  30 -23   5  109.69    6.90
 -30  22  -4   25.30    3.70
  30 -22   4   15.30    3.30
 -30  21  -3   64.49    5.90
  30 -21   3   57.19    5.50
 -30  20  -2   79.79    6.70
  30 -20   2   76.99    6.50
  30 -19   1   88.09    7.30
  30 -18   0   35.10    4.80
  30 -17  -1  145.79    9.90
  30 -16  -2   11.70    3.10
  30 -15  -3    1.20    1.80
  30 -14  -4   -1.40    1.50
  30 -13  -5   48.50    5.50
  30 -12  -6   32.40    4.60
  30 -11  -7   15.50    3.60
  30 -10  -8   43.60    5.70
  30  -9  -9   81.49    7.10
  30  -8 -10    8.10    2.50
  30  -7 -11   12.70    3.00
  30  -6 -12    6.10    2.10
  30  -5 -13   33.50    3.70
 -32  24  -5    3.70    1.50
 -32  23  -4    2.90    1.40
  32 -23   4    3.70    1.80
 -32  22  -3    9.70    2.30
  32 -22   3    6.00    1.90
 -32  21  -2    6.70    2.20
  32 -21   2   13.00    2.60
 -32  20  -1    1.60    1.70
  32 -20   1    1.40    1.50
 -32  19   0    3.70    1.90
  32 -19   0    2.50    1.70
  32 -18  -1   76.19    6.00
  32 -17  -2    4.80    2.10
  32 -16  -3   99.59    7.30
  32 -15  -4    7.80    2.50
  32 -14  -5   -0.30    1.40
  32 -13  -6   27.10    3.80
  32 -12  -7   14.70    3.20
  32 -11  -8   -0.50    1.30
  32 -10  -9   90.79    6.60
  32  -9 -10    3.70    1.80
 -34  21  -1    0.00    1.30
  34 -21   1    1.70    1.10
 -34  20   0  114.29    6.30
  34 -20   0  117.99    6.50
 -34  19   1    0.90    1.50
  34 -19  -1    3.40    1.50
 -34  18   2   45.30    3.80
  34 -18  -2   53.49    4.20
 -34  17   3  166.68    8.10
  34 -17  -3  185.78    9.20
 -34  16   4    2.40    1.60
  34 -16  -4    2.00    1.50
  34 -15  -5   45.50    4.10
  33  -9  -3    8.60    2.20
  33 -10  -2   18.60    3.00
  33 -11  -1    8.10    2.20
  33 -12   0   -0.30    1.30
  33 -13   1   13.60    2.90
  33 -14   2   67.59    5.60
  33 -15   3   36.50    4.20
  33 -16   4    4.80    2.00
  33 -17   5  307.07   14.60
  33 -18   6    5.50    2.30
  33 -19   7    2.20    1.70
  33 -20   8   44.90    3.90
  33 -21   9   13.40    2.30
  31  -4  -7   58.79    4.60
  31  -5  -6   17.90    3.00
  31  -6  -5   21.50    3.20
  31  -7  -4   26.20    3.70
  31  -8  -3   16.40    3.40
  31  -9  -2  100.89    7.70
  31 -10  -1  108.49    8.40
  31 -11   0    0.90    2.00
  31 -12   1    0.10    1.80
  31 -13   2  274.07   14.70
 -31  13  -2  252.07   12.20
 -31  14  -3   42.90    4.30
  31 -15   4  359.56   17.40
 -31  15  -4  339.17   15.50
  31 -16   5   26.60    4.10
 -31  16  -5   20.50    3.50
  31 -17   6   10.00    2.90
 -31  17  -6    5.30    2.50
  31 -18   7    2.30    2.20
 -31  18  -7   -1.90    1.70
  31 -19   8    1.60    1.90
 -31  19  -8    1.70    1.60
  31 -20   9   69.49    5.70
 -31  20  -9   65.39    5.00
  31 -21  10    4.00    1.80
 -31  21 -10    3.40    1.80
  31 -22  11    4.40    1.90
 -31  22 -11    8.90    2.10
  31 -23  12   31.10    3.00
  29  -1  -9   61.59    4.70
  29  -2  -8    3.70    1.80
  29  -3  -7   45.00    4.70
  29  -4  -6    5.70    2.40
  29  -5  -5   10.20    2.80
  29  -6  -4    9.50    2.80
  29  -7  -3   48.00    5.80
  29  -8  -2  101.69    8.70
  29  -9  -1  214.58   13.30
  29 -10   0   12.20    3.50
  29 -11   1   62.79    6.80
  29 -12   2  276.87   15.70
  29 -13   3   18.20    4.30
  29 -14   4   90.39    7.90
  29 -15   5    8.50    2.80
 -29  15  -5    8.10    2.50
  29 -16   6    0.40    1.90
 -29  16  -6    6.00    2.60
  29 -17   7   35.30    4.90
 -29  17  -7   28.50    4.20
  29 -18   8  386.96   18.80
 -29  18  -8  391.76   18.10
  29 -19   9   67.69    6.40
 -29  19  -9   71.09    6.00
  29 -20  10    2.60    1.90
 -29  20 -10   -0.20    1.70
  29 -21  11   10.30    2.70
 -29  21 -11   12.80    3.00
  29 -22  12   -0.80    1.50
 -29  22 -12    3.00    1.80
  29 -23  13   21.20    3.30
 -29  23 -13   27.60    3.40
  27   2 -11    3.10    1.80
  27   1 -10  100.59    6.70
  27   0  -9   59.29    5.30
  27  -1  -8    7.20    2.50
  27  -2  -7  118.19    8.70
  27  -3  -6   13.50    3.40
  27  -4  -5   43.30    5.30
  27  -5  -4  133.59    9.80
  27  -6  -3   25.20    4.60
  27  -7  -2    1.80    2.30
  27  -8  -1  138.89   10.80
  27  -9   0   56.19    6.70
  27 -10   1  684.03   31.00
  27 -11   2  101.09    9.20
  27 -12   3    7.70    3.40
  27 -13   4    9.60    3.20
  27 -14   5    0.90    1.90
  27 -15   6   57.79    6.30
  27 -16   7    0.30    1.60
 -27  16  -7    1.40    1.80
  27 -17   8   20.30    4.30
 -27  17  -8   24.50    3.90
  27 -18   9  111.19    8.60
 -27  18  -9   99.49    7.80
  27 -19  10   18.50    3.90
 -27  19 -10    8.60    2.90
  27 -20  11  308.77   16.30
 -27  20 -11  339.27   16.30
  27 -21  12   14.10    3.30
 -27  21 -12   22.70    3.60
  27 -22  13   98.49    7.30
 -27  22 -13  125.09    7.90
  27 -23  14    6.50    2.10
 -27  23 -14    3.80    1.90
 -27  24 -15   -1.30    1.20
  25   4 -12   36.10    3.60
  25   3 -11    1.30    1.70
  25   2 -10    2.80    2.00
  25   1  -9  114.49    8.30
  25   0  -8   49.30    5.60
  25  -1  -7   17.30    4.10
  25  -2  -6  155.98   10.80
  25  -3  -5   27.80    4.80
  25  -4  -4    7.40    2.80
  25  -4  -4    1.50    3.40
  25  -5  -3    0.00    1.60
  25  -5  -3    6.10    3.10
  25  -6  -2  189.78   12.20
  25  -6  -2  155.58   10.60
  25  -7  -1   13.80    3.60
  25  -8   0   56.49    6.40
  25  -9   1  327.87   17.80
  25 -10   2  931.01   39.50
  25 -11   3  253.17   14.70
 -25  11  -3  223.88   11.30
  25 -12   4  285.37   15.90
 -25  12  -4  262.97   13.00
  25 -13   5   17.00    4.00
 -25  13  -5   17.40    3.80
  25 -14   6    8.30    2.90
 -25  14  -6    5.50    2.80
  25 -15   7  146.69   10.60
 -25  15  -7  155.38    9.60
  25 -16   8    4.20    2.50
 -25  16  -8    5.80    2.60
 -25  16  -8    2.10    2.20
  25 -17   9  163.28   11.00
 -25  17  -9  158.18   10.60
 -25  17  -9  169.78   10.30
  25 -18  10   30.30    5.00
 -25  18 -10   32.80    4.90
  25 -19  11 1163.18   46.80
 -25  19 -11 1178.48   46.40
  25 -20  12   50.59    5.70
 -25  20 -12   42.50    5.30
  25 -21  13  724.83   31.50
 -25  21 -13  787.32   31.90
  25 -22  14   10.20    2.60
 -25  22 -14   15.60    3.20
  25 -23  15    1.50    1.80
 -25  23 -15    1.80    1.60
  23   6 -13   19.80    3.50
  23   5 -12   74.69    5.90
  23   4 -11   21.90    3.90
  23   3 -10    1.30    1.80
  23   2  -9   32.10    4.90
  23   1  -8  263.27   14.90
  23   0  -7    1.90    2.10
  23  -1  -6  366.86   19.10
  23  -1  -6  416.06   20.10
  23  -2  -5    6.40    2.90
  23  -2  -5    1.20    2.00
  23  -3  -4  137.09   10.00
  23  -3  -4  134.09    9.50
  23  -4  -3    0.10    1.50
  23  -4  -3    6.30    2.40
  23  -5  -2   -2.10    1.60
  23  -5  -2    1.50    2.30
  23  -6  -1    0.80    1.80
  23  -6  -1    1.90    2.00
  23  -7   0   53.29    6.20
  23  -7   0   53.09    5.60
  23  -8   1  169.58   11.30
 -23   8  -1  167.18    8.10
  23  -9   2  167.28   11.30
 -23   9  -2  154.48    8.10
  23 -10   3    4.80    2.60
 -23  10  -3    1.40    1.60
  23 -11   4   70.29    6.70
 -23  11  -4   67.49    5.20
  23 -12   5  438.06   21.40
 -23  12  -5  432.36   18.90
  23 -13   6  730.33   32.10
 -23  13  -6  749.62   30.00
  23 -14   7  238.58   14.10
 -23  14  -7  230.48   12.30
  23 -15   8   40.70    5.50
 -23  15  -8   39.80    4.50
  23 -16   9   10.20    3.20
 -23  16  -9    5.80    2.70
  23 -17  10   87.09    8.00
 -23  17 -10   92.69    7.80
 -23  17 -10   97.99    7.90
  23 -18  11 1305.97   51.59
 -23  18 -11 1273.27   50.99
 -23  18 -11 1327.87   51.09
  23 -19  12  356.36   18.60
 -23  19 -12  361.96   18.50
 -23  19 -12  391.66   18.70
  23 -20  13  968.30   39.60
 -23  20 -13  968.50   39.70
  23 -21  14  312.57   16.10
 -23  21 -14  319.57   16.40
  23 -22  15    2.00    2.20
 -23  22 -15    5.50    4.40
 -23  22 -15    0.40    1.80
 -23  23 -16    8.00    3.20
 -23  23 -16    4.30    2.20
 -23  24 -17   44.20    5.40
 -23  25 -18   37.90    4.80
 -23  26 -19    2.50    2.30
 -23  27 -20   32.40    4.00
  21   7 -13   19.40    3.20
  21   6 -12   23.50    4.00
  21   5 -11  404.56   19.20
  21   4 -10    0.50    2.00
  21   3  -9  653.23   28.90
  21   2  -8    7.00    2.80
  21   2  -8   11.20    3.00
  21   1  -7  179.58   11.50
  21   1  -7  167.18   11.20
  21   0  -6  157.48   10.70
  21   0  -6  152.88   10.30
  21  -1  -5  182.18   11.70
  21  -1  -5  175.48   10.90
  21  -2  -4   84.29    6.80
  21  -2  -4   83.69    7.20
  21  -3  -3    9.30    2.60
  21  -3  -3    3.40    2.30
  21  -4  -2  288.87   15.80
  21  -4  -2  311.17   15.30
  21  -5  -1  128.09    9.10
  21  -5  -1  111.99    8.10
  21  -6   0    4.10    2.00
  21  -6   0    1.40    1.50
 -21   6   0    4.10    1.50
  21  -7   1 1010.60   40.30
  21  -7   1 1053.19   42.10
 -21   7  -1 1046.70   38.10
  21  -8   2   30.10    4.70
 -21   8  -2   31.00    3.20
  21  -9   3   32.40    4.90
 -21   9  -3   33.10    3.40
  21 -10   4    9.50    2.70
 -21  10  -4    9.70    2.20
  21 -11   5  245.08   13.90
 -21  11  -5  247.88   12.00
  21 -12   6    3.60    2.00
 -21  12  -6    0.40    1.60
  21 -13   7  108.39    8.50
 -21  13  -7  106.69    7.10
  21 -14   8  214.48   12.90
 -21  14  -8  218.68   11.60
  21 -15   9   37.00    5.00
 -21  15  -9   40.70    4.50
  21 -16  10   -0.90    1.60
 -21  16 -10    2.30    2.20
  21 -17  11   18.80    4.00
 -21  17 -11   15.80    3.60
 -21  17 -11   14.20    3.50
  21 -18  12   19.20    4.20
 -21  18 -12   23.60    4.50
 -21  18 -12   23.50    4.30
  21 -19  13  156.18   10.50
 -21  19 -13  163.28   10.70
 -21  19 -13  142.89   10.20
  21 -20  14  403.16   19.70
 -21  20 -14  378.56   20.20
 -21  20 -14  391.76   19.70
 -21  20 -14  421.46   20.10
  21 -21  15   13.70    3.60
  21 -21  15    9.20    2.60
 -21  21 -15   12.70    4.10
 -21  21 -15   18.00    4.00
  21 -22  16   65.59    6.00
  21 -22  16   74.39    5.50
 -21  22 -16   79.99    6.90
 -21  22 -16   58.79    6.50
  21 -23  17    9.80    2.50
 -21  23 -17    5.70    2.70
 -21  23 -17   13.30    3.40
  21 -24  18   15.00    2.70
 -21  24 -18   12.40    3.50
  21 -25  19    4.10    2.00
 -21  25 -19    2.90    2.30
 -21  26 -20    2.40    1.90
 -21  27 -21  108.49    6.70
  19   8 -13  297.07   14.70
  19   7 -12   21.30    4.10
  19   6 -11 1220.08   48.00
  19   5 -10    3.90    2.40
  19   5 -10   -4.40    2.80
  19   4  -9  589.04   26.00
  19   4  -9  542.85   25.50
  19   3  -8   15.70    3.70
  19   3  -8   18.80    4.60
  19   2  -7   67.09    6.50
  19   2  -7   75.89    7.00
  19   1  -6    8.70    2.90
  19   1  -6   11.10    2.90
  19   0  -5    5.70    2.50
  19   0  -5    5.50    2.10
  19  -1  -4  145.49    9.60
  19  -1  -4  121.59    8.50
  19  -2  -3   70.59    6.50
  19  -2  -3   83.49    6.50
  19  -3  -2 1217.08   46.80
  19  -3  -2 1230.98   47.90
  19  -4  -1 1002.10   39.30
  19  -4  -1  951.10   37.90
  19  -5   0  748.33   31.00
  19  -5   0  727.43   29.60
 -19   5   0  739.83   27.10
  19  -6   1  286.97   14.70
  19  -6   1  279.17   13.50
 -19   6  -1  277.67   11.70
  19  -7   2   20.40    3.20
  19  -7   2   20.40    3.50
 -19   7  -2   24.60    2.60
  19  -8   3    8.80    2.80
 -19   8  -3    9.60    2.10
  19  -9   4  263.67   14.10
 -19   9  -4  269.97   12.10
  19 -10   5  153.48    9.90
 -19  10  -5  153.08    8.20
  19 -11   6   14.90    3.20
 -19  11  -6   13.00    2.60
  19 -12   7   16.80    3.50
 -19  12  -7   16.40    2.90
  19 -13   8  311.37   16.00
 -19  13  -8  304.37   14.60
  19 -14   9    0.90    1.60
 -19  14  -9    5.60    2.00
  19 -15  10   15.00    3.60
 -19  15 -10   16.90    3.10
 -19  15 -10   15.90    3.60
  19 -16  11   49.30    6.00
  19 -16  11   49.10    5.90
 -19  16 -11   58.99    5.40
 -19  16 -11   48.00    5.10
  19 -17  12   16.90    3.60
  19 -17  12   19.20    4.00
 -19  17 -12   28.10    4.20
 -19  17 -12   23.90    4.10
  19 -18  13   21.00    4.40
  19 -18  13   26.50    4.50
 -19  18 -13   21.30    4.10
 -19  18 -13   20.10    4.10
  19 -19  14    8.60    2.70
  19 -19  14    3.70    2.50
 -19  19 -14   -0.20    1.80
 -19  19 -14    2.70    3.10
 -19  19 -14   -0.10    2.40
  19 -20  15   31.60    4.70
  19 -20  15   26.50    4.60
 -19  20 -15   28.30    5.30
 -19  20 -15   32.30    5.00
 -19  20 -15   30.50    5.20
  19 -21  16   81.39    7.10
  19 -21  16   83.69    6.80
 -19  21 -16   92.89   11.10
 -19  21 -16   79.89    7.70
 -19  21 -16   84.09    7.60
  19 -22  17  401.66   18.50
 -19  22 -17  426.16   20.90
  19 -23  18   31.90    4.20
 -19  23 -18   43.80    5.60
  19 -24  19   37.40    4.30
 -19  24 -19   37.80    5.00
  19 -25  20  140.79    7.80
 -19  25 -20  140.99    9.40
  19 -26  21   53.19    4.00
 -19  26 -21   46.00    4.90
  19 -27  22   43.30    3.30
 -19  27 -22   43.60    4.20
  17   9 -13   39.40    5.10
  17   8 -12    5.00    2.80
  17   7 -11 1010.80   39.80
  17   7 -11  932.21   39.70
  17   6 -10   92.99    7.80
  17   6 -10   97.19    8.20
  17   5  -9  119.29    8.80
  17   5  -9  125.99    9.20
  17   4  -8   21.20    4.10
  17   4  -8   15.00    3.40
  17   3  -7   14.60    3.30
  17   3  -7    8.00    2.90
  17   2  -6    1.40    1.60
  17   2  -6    1.40    2.00
  17   1  -5    0.00    1.50
  17   1  -5   -1.50    1.60
  17   0  -4  114.89    7.70
  17   0  -4  129.59    8.60
  17  -1  -3  301.17   14.50
  17  -1  -3  315.57   15.40
  17  -2  -2  950.80   37.70
  17  -2  -2  932.51   36.40
  17  -3  -1  604.84   25.60
  17  -3  -1  601.24   24.60
  17  -4   0 1205.68   45.50
  17  -4   0 1201.48   46.70
 -17   4   0 1240.58   43.30
  17  -5   1 1271.57   47.90
 -17   5  -1 1308.67   46.10
  17  -6   2   90.99    6.00
 -17   6  -2   95.59    5.10
  17  -7   3 1053.89   39.60
 -17   7  -3 1050.29   38.50
 -17   8  -4  493.05   19.60
 -17   9  -5   89.89    5.50
  17 -10   6  789.32   32.40
 -17  10  -6  799.32   30.50
  17 -11   7   53.79    5.40
  17 -11   7   55.49    4.80
 -17  11  -7   49.50    4.30
  17 -12   8   15.80    3.20
  17 -12   8   23.50    3.70
 -17  12  -8   21.50    3.20
  17 -13   9  231.98   12.70
  17 -13   9  223.68   11.90
 -17  13  -9  221.68   11.40
  17 -14  10  147.59    9.40
  17 -14  10  136.99    9.00
 -17  14 -10  147.39    8.70
 -17  14 -10  132.59    9.00
  17 -15  11   98.09    7.40
  17 -15  11  106.99    8.10
 -17  15 -11  106.79    7.60
 -17  15 -11  109.59    7.50
  17 -16  12  575.34   25.00
  17 -16  12  609.44   26.40
 -17  16 -12  607.44   25.50
 -17  16 -12  549.35   25.60
 -17  16 -12  617.54   26.90
  17 -17  13   26.70    4.30
  17 -17  13   20.50    4.60
 -17  17 -13   20.10    4.30
 -17  17 -13   31.80    4.20
 -17  17 -13   23.60    4.30
  17 -18  14  107.59    8.10
  17 -18  14  110.99    8.70
 -17  18 -14  113.19    8.50
 -17  18 -14  130.19    9.50
 -17  18 -14  111.49    8.60
  17 -19  15    2.50    2.30
  17 -19  15    7.20    2.70
 -17  19 -15    1.60    2.20
 -17  19 -15    5.80    2.60
 -17  19 -15    3.10    2.80
  17 -20  16  617.74   28.00
  17 -20  16  647.04   27.80
 -17  20 -16  643.64   28.60
 -17  20 -16  696.43   29.80
 -17  20 -16  644.34   29.00
  17 -21  17  395.56   18.40
 -17  21 -17  386.16   19.40
 -17  21 -17  369.16   19.00
 -17  21 -17  369.36   19.40
  17 -22  18   51.99    5.70
 -17  22 -18   51.89    6.20
  17 -23  19  141.99    8.90
 -17  23 -19  130.79    9.60
  17 -24  20  550.54   23.30
  17 -25  21   13.30    3.10
 -17  25 -21   20.20    3.80
  17 -26  22   12.70    2.60
 -17  26 -22    9.90    2.60
  17 -27  23    9.30    2.10
 -17  27 -23   11.20    2.40
  15  10 -13   -1.30    2.20
  15   9 -12    4.50    2.70
  15   9 -12   -0.80    2.70
  15   8 -11  144.19    9.90
  15   8 -11  133.09    9.70
  15   7 -10  184.28   11.30
  15   7 -10  168.68   10.90
  15   6  -9   34.40    5.00
  15   6  -9   41.50    5.10
  15   5  -8  372.56   17.80
  15   5  -8  375.16   18.20
  15   4  -7    3.40    1.70
  15   4  -7    0.20    1.70
  15   3  -6    3.80    1.80
  15   3  -6    1.10    1.30
  15   2  -5    4.30    1.90
  15   2  -5    5.90    2.20
  15   1  -4  100.59    6.50
  15   1  -4   77.59    8.10
  15   0  -3    5.10    1.90
  15  -1  -2   12.40    2.50
  15  -2  -1    1.10    1.10
  15  -3   0   45.10    3.90
 -15   3   0   49.80    2.70
  15  -4   1   21.00    2.80
 -15   4  -1   30.10    2.20
  15  -5   2  262.77   11.70
 -15   5  -2  247.98   10.40
  15  -6   3 3010.20  107.39
 -15   6  -3 3075.69  106.39
 -15   7  -4 1166.98   42.30
 -15   8  -5   48.70    3.70
 -15   9  -6  330.47   14.00
 -15  10  -7   23.80    3.00
 -15  11  -8   54.89    4.40
  15 -12   9   62.59    5.40
 -15  12  -9   57.29    4.70
  15 -13  10  635.34   25.60
  15 -13  10  610.34   26.20
 -15  13 -10  619.74   24.80
 -15  13 -10  552.84   25.20
  15 -14  11    6.20    2.40
  15 -14  11    4.80    2.40
 -15  14 -11    0.50    1.40
 -15  14 -11    2.40    1.70
  15 -15  12  552.64   24.50
  15 -15  12  537.85   23.60
 -15  15 -12  569.84   23.70
 -15  15 -12  528.95   24.00
 -15  15 -12  577.24   25.20
  15 -16  13   26.90    4.40
  15 -16  13   16.90    3.80
 -15  16 -13   20.50    3.70
 -15  16 -13   21.90    3.80
 -15  16 -13   22.90    4.00
  15 -17  14   55.19    5.90
  15 -17  14   65.49    5.90
 -15  17 -14   56.59    6.30
 -15  17 -14   54.29    5.70
 -15  17 -14   51.99    5.60
  15 -18  15   -0.70    2.20
  15 -18  15    2.60    1.70
 -15  18 -15   -1.80    1.70
 -15  18 -15    1.60    2.30
 -15  18 -15   -0.10    1.80
  15 -19  16   16.70    4.00
  15 -19  16   11.20    3.50
 -15  19 -16    5.70    2.70
 -15  19 -16   14.10    3.90
 -15  19 -16    8.20    2.70
  15 -20  17  822.82   34.10
 -15  20 -17  815.92   35.30
 -15  20 -17  836.02   35.10
 -15  20 -17  802.62   34.40
  15 -21  18    8.50    2.90
 -15  21 -18    8.70    2.80
 -15  21 -18    6.70    3.20
  15 -22  19   94.19    7.60
 -15  22 -19   98.09    8.20
  15 -23  20  328.07   16.20
 -15  23 -20  333.27   17.20
  15 -24  21   33.40    4.30
 -15  24 -21   34.70    4.80
  15 -25  22   91.69    6.50
 -15  25 -22   92.69    7.10
  15 -26  23    2.00    1.60
 -15  26 -23    4.40    1.70
  15 -27  24   19.20    2.40
 -15  27 -24   14.00    2.50
  13  11 -13   30.40    5.40
  13  10 -12   65.09    6.60
  13  10 -12   77.99    7.00
  13   9 -11  196.58   11.50
  13   9 -11  177.08   11.10
  13   8 -10   17.40    3.60
  13   8 -10   21.20    3.80
  13   7  -9   82.29    6.90
  13   7  -9   69.89    6.10
  13   6  -8  288.17   14.60
  13   6  -8  312.27   15.40
  13   5  -7  181.88   10.00
  13   5  -7  177.18   10.60
  13   4  -6   29.10    3.60
  13   3  -5  115.29    7.10
  13   2  -4 1175.18   43.90
  13   1  -3  597.04   23.70
  13   0  -2 1499.15   54.49
  13  -1  -1  565.64   22.30
  13  -2   0  461.15   18.00
 -13   2   0  450.75   16.20
 -13   2   0  427.56   16.20
  13  -3   1    9.80    2.00
 -13   3  -1    7.00    1.20
 -13   3  -1    6.60    1.40
  13  -4   2    5.10    1.50
 -13   4  -2    3.60    1.00
  13  -5   3  146.99    7.30
 -13   5  -3  149.09    6.60
  13  -6   4    2.50    1.30
 -13   6  -4    6.30    1.40
 -13   7  -5  286.97   11.90
 -13   8  -6 2455.65   86.69
 -13   9  -7 2984.00  105.09
 -13  10  -8 1940.01   69.49
 -13  11  -9    9.20    2.20
 -13  12 -10   28.50    3.40
 -13  13 -11  119.59    7.30
  13 -14  12  884.01   35.20
 -13  14 -12  905.91   34.90
 -13  14 -12  878.61   35.50
  13 -15  13   27.80    4.10
  13 -15  13   19.50    3.90
 -13  15 -13   19.10    3.50
 -13  15 -13   20.90    3.60
 -13  15 -13   21.60    4.40
  13 -16  14  527.05   23.40
  13 -16  14  532.05   23.90
 -13  16 -14  561.54   24.90
 -13  16 -14  524.05   23.90
 -13  16 -14  544.95   23.40
  13 -17  15  159.98   10.00
  13 -17  15  152.38   10.10
 -13  17 -15  153.28   10.30
 -13  17 -15  159.08    9.90
 -13  17 -15  152.48   10.60
  13 -18  16   36.00    5.10
 -13  18 -16   40.60    5.50
 -13  18 -16   36.60    4.80
 -13  18 -16   34.90    5.10
  13 -19  17 1459.25   56.39
 -13  19 -17 1463.05   57.29
 -13  19 -17 1483.05   57.39
 -13  19 -17 1441.46   56.39
  13 -20  18    2.30    2.40
 -13  20 -18    1.10    2.20
 -13  20 -18    6.90    3.20
  13 -21  19   27.10    4.60
 -13  21 -19   25.60    4.70
  13 -22  20   16.00    3.90
 -13  22 -20    9.60    3.00
  13 -23  21   89.19    7.30
 -13  23 -21   88.19    7.60
  13 -24  22   58.19    5.50
 -13  24 -22   52.59    5.70
  13 -25  23    9.00    2.50
 -13  25 -23    6.10    2.40
  13 -26  24   32.10    3.40
 -13  26 -24   29.80    3.50
  11  13 -14   93.09   12.50
  11  12 -13  150.48   10.30
  11  11 -12   -1.00    2.90
  11  11 -12    0.10    2.00
  11  10 -11   20.90    4.50
  11  10 -11   30.00    4.20
  11   9 -10    0.40    1.50
  11   9 -10   -1.10    2.20
  11   8  -9  349.17   16.40
  11   8  -9  344.37   16.90
  11   7  -8  427.06   18.90
  11   6  -7   48.70    4.50
  11   5  -6   12.20    2.50
  11   4  -5  155.78    8.30
  11   3  -4 2635.04   93.49
  11   2  -3  808.32   30.50
  11   1  -2 1398.76   50.59
  11   0  -1 3000.40  105.39
  11  -1   0  545.95   20.60
 -11   1   0  533.45   18.90
 -11   1   0  520.85   18.90
  11  -2   1 1369.96   47.80
 -11   2  -1 1287.07   46.50
 -11   2  -1 1331.07   46.40
  11  -3   2  269.97   11.30
 -11   3  -2  269.47   10.30
  11  -4   3  601.64   22.30
 -11   4  -3  573.44   21.40
  11  -5   4  322.87   12.80
 -11   5  -4  301.77   12.20
 -11   6  -5 1759.02   62.09
 -11   7  -6 3381.96  117.99
 -11   8  -7 1435.96   51.59
 -11   9  -8 3777.62  132.19
 -11  10  -9   37.60    3.50
 -11  11 -10 1025.80   38.40
 -11  12 -11  137.09    7.80
 -11  13 -12  308.67   14.20
  11 -14  13   65.59    5.80
 -11  14 -13   73.89    6.00
 -11  14 -13   58.69    8.90
 -11  14 -13   78.39    5.90
  11 -15  14  223.38   12.70
  11 -15  14  231.68   12.50
 -11  15 -14  221.18   12.60
 -11  15 -14  248.98   12.30
 -11  15 -14  237.18   13.10
  11 -16  15  955.40   39.20
  11 -16  15  941.61   38.80
 -11  16 -15  979.20   39.50
 -11  16 -15 1023.00   39.80
 -11  16 -15  981.90   38.60
  11 -17  16  169.38   10.70
 -11  17 -16  176.98   11.10
 -11  17 -16  174.28   10.50
 -11  17 -16  172.98   11.10
  11 -18  17 2032.30   76.39
 -11  18 -17 2102.19   77.19
 -11  18 -17 1993.30   75.99
  11 -19  18   41.80    5.50
 -11  19 -18   44.30    5.70
 -11  19 -18   44.50    5.80
  11 -20  19   65.49    6.90
 -11  20 -19   66.19    6.70
 -11  20 -19   70.39    7.00
  11 -21  20    5.30    2.50
 -11  21 -20    5.00    2.40
  11 -22  21   84.59    7.30
 -11  22 -21   75.89    7.10
  11 -23  22   39.60    4.90
 -11  23 -22   28.50    4.50
  11 -24  23  137.09    8.70
 -11  24 -23  132.89    8.90
  11 -25  24    5.60    2.10
 -11  25 -24    5.40    1.90
  11 -26  25    7.30    1.90
   9  14 -14    4.20    3.50
   9  13 -13  384.96   18.60
   9  12 -12  591.04   25.70
   9  11 -11   44.70    4.80
   9  10 -10  459.45   20.30
   9  10 -10  420.96   19.50
   9   9  -9    6.00    2.00
  -9  -9   9    8.20    2.00
   9   8  -8   12.30    2.70
   9   7  -7   14.70    2.60
   9   6  -6  357.16   15.40
   9   5  -5  253.77   11.20
  -9  -5   5  233.78    9.40
   9   4  -4 6234.08  206.48
  -9  -4   4 5642.64  204.28
   9   3  -3  357.66   14.60
   9   2  -2  204.58    9.10
   9   1  -1  225.68    9.70
   9   0   0  497.15   18.90
   9  -1   1 1246.88   43.10
  -9   1  -1 1159.48   41.80
   9  -2   2 1075.69   37.70
  -9   2  -2 1016.90   36.60
   9  -4   4   33.80    2.60
  -9   4  -4   32.90    2.20
  -9   5  -5  624.94   22.90
  -9   6  -6 2823.72   98.59
  -9   7  -7   19.90    2.20
  -9   8  -8 3098.79  108.59
  -9   9  -9  785.42   29.50
  -9  10 -10 4297.97  150.28
  -9  11 -11 1832.32   66.09
  -9  12 -12   64.99    4.90
  -9  13 -13    8.20    2.20
   9 -14  14   23.90    3.80
  -9  14 -14   25.40    3.50
  -9  14 -14   29.50    4.10
  -9  14 -14   17.70    3.20
   9 -15  15  639.94   28.10
  -9  15 -15  659.03   28.60
  -9  15 -15  683.63   27.80
  -9  15 -15  710.43   28.80
   9 -16  16  369.66   17.90
  -9  16 -16  373.76   18.30
  -9  16 -16  378.96   18.50
  -9  16 -16  364.06   17.40
   9 -17  17  590.24   25.90
  -9  17 -17  589.54   26.40
  -9  17 -17  575.44   25.30
   9 -18  18  622.24   27.80
  -9  18 -18  674.23   28.60
  -9  18 -18  604.44   27.20
   9 -19  19  297.87   16.00
  -9  19 -19  308.77   16.30
  -9  19 -19  280.37   15.50
   9 -20  20  275.07   15.30
  -9  20 -20  281.57   15.70
   9 -21  21    4.60    2.60
  -9  21 -21    8.70    2.60
   9 -22  22  143.49    9.70
  -9  22 -22  137.99    9.80
   9 -23  23  179.18   10.60
  -9  23 -23  177.28   10.80
   9 -24  24    6.30    2.40
  -9  24 -24    3.40    1.90
   9 -25  25   17.20    2.80
  -9  25 -25   13.70    2.60
  -7 -19  18   15.70    3.10
  -7 -18  17   11.80    3.10
  -7 -17  16   65.29    6.40
  -7 -16  15  344.67   16.70
   7  15 -14    4.80    1.90
   7  15 -14   11.30    3.50
  -7 -15  14    6.20    2.90
   7  14 -13   13.80    2.80
   7  14 -13   14.60    3.30
   7  13 -12  761.02   30.90
   7  13 -12  734.93   28.60
   7  12 -11  246.48   12.60
   7  12 -11  238.98   11.10
   7  11 -10  162.38    9.30
   7  11 -10  156.08    8.10
   7  10  -9   47.30    4.30
  -7 -10   9   44.20    3.70
   7   9  -8    8.70    2.20
   7   8  -7  250.97   11.60
   7   7  -6 1060.19   39.20
   7   6  -5  296.97   12.10
  -7  -6   5  256.27   10.80
   7   5  -4 2837.32   95.49
  -7  -5   4 2592.44   94.09
   7   4  -3  745.43   26.20
  -7  -4   3  658.53   24.70
   7   3  -2    5.00    1.20
   7   2  -1    6.10    1.30
   7   1   0   42.00    2.80
   7   0   1 1440.06   49.20
  -7   0  -1 1345.07   48.10
   7  -1   2  282.97   10.90
  -7   1  -2  274.07   10.10
   7  -2   3 2239.68   75.49
  -7   2  -3 2083.19   74.89
   7  -3   4   42.40    2.70
  -7   3  -4   35.70    2.30
  -7   4  -5  542.55   19.80
  -7   5  -6   47.40    2.90
  -7   6  -7   32.10    2.50
  -7   7  -8   15.90    2.00
  -7   8  -9 2998.60  105.09
  -7   9 -10  804.92   30.20
  -7  10 -11  593.14   23.20
  -7  11 -12   12.80    2.40
  -7  12 -13  608.64   24.40
   7 -13  14  330.27   16.00
  -7  13 -14  370.56   18.30
  -7  13 -14  340.17   16.40
  -7  13 -14  350.86   15.60
   7 -14  15   50.29    5.20
  -7  14 -15   54.99    5.40
  -7  14 -15   57.99    5.00
  -7  14 -15   57.49    5.50
   7 -15  16  790.12   32.40
  -7  15 -16  774.12   31.60
  -7  15 -16  792.52   32.50
   7 -16  17   20.90    4.30
  -7  16 -17   17.90    3.80
  -7  16 -17   18.80    4.10
   7 -17  18 1806.12   69.69
  -7  17 -18 1899.91   68.79
  -7  17 -18 1792.42   69.09
  -7  17 -18 1899.21   70.19
   7 -18  19   34.00    5.10
  -7  18 -19   27.80    5.10
  -7  18 -19   24.90    5.60
  -7  18 -19   40.40    5.20
   7 -19  20  519.55   24.10
  -7  19 -20  510.65   24.00
   7 -20  21    1.60    2.40
  -7  20 -21    2.00    2.20
   7 -21  22   -1.60    1.70
  -7  21 -22    1.10    1.90
   7 -22  23   55.49    5.70
  -7  22 -23   52.19    5.50
   7 -23  24  115.79    7.80
  -7  23 -24  111.59    7.60
   7 -24  25   15.10    2.90
  -7  24 -25   12.50    2.70
  -5 -22  20  125.19    7.40
  -5 -21  19   17.80    3.60
  -5 -20  18   78.19    6.20
  -5 -19  17    6.00    2.60
   5  18 -16   18.80    2.80
  -5 -18  16   20.60    4.40
   5  17 -15  531.35   21.50
  -5 -17  15  532.55   23.70
   5  16 -14  129.19    7.30
   5  16 -14  114.19    8.60
  -5 -16  14  106.59    8.60
   5  15 -13  366.26   16.10
   5  15 -13  365.56   17.30
  -5 -15  13  346.77   17.30
   5  14 -12  658.13   26.80
   5  14 -12  657.63   25.90
  -5 -14  12  606.64   26.80
   5  13 -11 1292.97   49.20
   5  13 -11 1316.87   48.60
   5  12 -10   32.10    3.60
   5  12 -10   25.20    3.40
  -5 -12  10   25.50    2.80
   5  11  -9   78.89    5.60
  -5 -11   9   79.89    4.90
   5  10  -8  365.96   15.50
  -5 -10   8  354.96   17.20
   5   9  -7  125.89    6.80
   5   8  -6   18.30    2.40
   5   7  -5 1468.65   52.59
   5   6  -4  303.37   11.70
  -5  -6   4  265.07   10.90
   5   5  -3  130.49    5.80
  -5  -5   3  111.49    5.00
   5   4  -2  248.98    9.60
  -5  -4   2  222.88    8.70
   5   3  -1 1020.10   36.00
  -5  -3   1 1042.70   35.00
  -5  -3   1  972.80   35.00
   5   2   0   41.90    2.60
   5   1   1  684.43   24.60
  -5   0  -2  818.42   28.50
   5  -1   3 1529.25   50.89
  -5   1  -3 1374.46   50.39
  -5   2  -4  594.54   21.20
  -5   5  -7 1345.57   47.70
  -5   6  -8   67.69    3.90
  -5   7  -9  272.17   11.30
  -5   8 -10  665.93   25.10
  -5   9 -11  950.00   35.20
  -5  10 -12 2299.37   81.79
  -5  11 -13  312.57   13.80
  -5  12 -14  336.07   15.00
   5 -13  15  379.16   18.10
  -5  13 -15  411.76   18.40
  -5  13 -15  404.66   17.60
   5 -14  16  881.31   35.70
  -5  14 -16  887.01   34.90
  -5  14 -16  892.01   35.80
   5 -15  17   34.90    4.70
  -5  15 -17   28.50    4.10
  -5  15 -17   21.80    4.10
   5 -16  18  405.96   19.60
  -5  16 -18  411.16   18.80
  -5  16 -18  401.26   18.50
  -5  16 -18  388.06   19.40
   5 -17  19   36.30    5.30
  -5  17 -19   33.80    5.00
  -5  17 -19   35.10    4.80
   5 -18  20   21.50    4.70
  -5  18 -20   14.00    3.50
   5 -19  21   18.50    4.60
  -5  19 -21   16.90    3.80
   5 -20  22    0.20    1.80
  -5  20 -22    0.40    1.60
   5 -21  23  243.18   13.30
  -5  21 -23  225.98   12.80
   5 -22  24  220.48   11.80
  -5  22 -24  199.78   11.20
   5 -23  25    5.30    2.10
  -5  23 -25    4.30    1.70
   5 -24  26  173.48    8.70
  -5  24 -26  159.18    7.80
  -3 -23  20   21.10    3.00
  -3 -22  19   37.40    4.10
  -3 -21  18    0.70    2.00
   3  20 -17    2.80    1.50
  -3 -20  17    5.50    2.60
   3  19 -16    5.50    1.90
  -3 -19  16    3.20    2.60
   3  18 -15  532.95   22.40
  -3 -18  15  522.25   23.70
   3  17 -14  560.24   23.10
   3  17 -14  545.75   24.80
  -3 -17  14  523.85   24.10
   3  16 -13   65.09    5.60
   3  16 -13   63.89    5.80
  -3 -16  13   66.29    6.50
   3  15 -12  746.93   29.60
   3  15 -12  748.03   29.50
  -3 -15  12  705.23   30.30
   3  14 -11 1065.79   39.30
   3  14 -11 1037.40   39.20
  -3 -14  11  962.80   39.90
   3  13 -10   78.29    5.60
   3  13 -10   87.29    5.80
   3  12  -9    9.40    2.00
  -3 -12   9    3.90    1.50
   3  11  -8  822.92   30.60
  -3 -11   8  788.62   29.90
   3  10  -7   91.39    5.20
   3  10  -7   77.19    4.10
   3   9  -6 3293.77  115.19
   3   9  -6 3349.06  116.19
   3   8  -5  194.58    8.00
   3   8  -5  215.48    8.90
   3   7  -4   16.60    1.80
   3   7  -4   16.60    1.30
   3   6  -3    4.10    1.00
   3   5  -2 1692.43   56.29
  -3  -5   2 1518.75   55.89
   3   4  -1 1963.50   65.09
  -3  -4   1 1764.32   64.59
  -3  -4   1 1879.41   64.59
   3   3   0  509.95   17.50
  -3  -3   0  464.05   16.90
  -3  -3   0  475.05   16.90
   3   2   1  274.27   10.40
  -3  -2  -1  286.47   10.00
   3   1   2    2.50    0.60
  -3  -1  -2    3.70    0.50
   3   0   3    3.40    0.70
  -3   0  -3    2.90    0.60
  -3   1  -4 1679.63   58.29
  -3   2  -5   33.30    2.00
  -3   3  -6  378.56   14.10
  -3   4  -7  662.83   24.10
  -3   5  -8   62.19    3.60
  -3   6  -9  800.62   29.30
  -3   7 -10  740.43   27.50
  -3   8 -11  109.29    5.90
  -3   9 -12 1606.44   57.89
  -3  10 -13   81.59    5.30
  -3  11 -14 4100.99  144.19
   3 -12  15   39.60    4.90
  -3  12 -15   55.39    4.60
  -3  12 -15   63.29    5.40
   3 -13  16   30.90    4.50
  -3  13 -16   30.20    3.90
  -3  13 -16   33.40    4.20
   3 -14  17    9.60    2.90
  -3  14 -17    5.10    1.90
  -3  14 -17    3.80    1.90
  -3  14 -17    9.40    2.50
   3 -15  18   54.79    5.90
  -3  15 -18   51.89    5.70
  -3  15 -18   56.99    5.80
  -3  15 -18   47.20    5.00
   3 -16  19   16.90    4.20
  -3  16 -19   19.80    3.70
  -3  16 -19   19.60    4.30
   3 -17  20   11.70    3.30
  -3  17 -20    6.10    2.50
  -3  17 -20    6.70    3.60
   3 -18  21   91.29    8.00
  -3  18 -21   77.29    7.20
   3 -19  22  118.59    9.00
  -3  19 -22  107.49    8.40
   3 -20  23  970.20   38.90
  -3  20 -23  954.10   38.30
   3 -21  24   11.50    3.20
  -3  21 -24   14.80    3.00
   3 -22  25   49.80    4.80
  -3  22 -25   54.99    4.50
   3 -23  26    6.50    1.80
  -3  23 -26    2.80    1.20
  -1 -24  20    1.30    1.60
  -1 -23  19   16.70    3.20
   1  22 -18   10.90    2.30
  -1 -22  18   12.30    3.00
   1  21 -17   13.50    2.80
  -1 -21  17   13.90    3.10
   1  20 -16    3.40    1.80
  -1 -20  16   -2.00    1.80
   1  19 -15   19.90    3.40
  -1 -19  15   18.90    4.30
   1  18 -14  470.25   20.60
  -1 -18  14  447.16   21.20
   1  17 -13  108.89    7.50
   1  17 -13   98.49    7.40
  -1 -17  13  111.69    8.40
   1  16 -12  236.38   11.90
   1  16 -12  248.08   12.50
  -1 -16  12  235.58   13.00
   1  15 -11  197.08    9.90
   1  15 -11  182.38   10.30
  -1 -15  11  193.28   11.10
   1  14 -10  223.38   11.50
   1  14 -10  242.28   11.20
   1  13  -9   30.70    3.20
   1  13  -9   36.00    3.30
  -1 -13   9   38.40    3.30
   1  12  -8 1349.27   49.10
   1  12  -8 1409.56   49.60
  -1 -12   8 1338.67   49.30
   1  11  -7  104.09    5.50
   1  11  -7   94.49    5.10
   1  10  -6 2469.65   87.49
   1  10  -6 2527.75   87.79
   1   9  -5 1365.16   48.40
   1   9  -5 1356.66   48.20
   1   8  -4   46.30    2.70
   1   8  -4   49.30    2.90
   1   7  -3 3003.00  105.29
   1   7  -3 3073.99  105.39
   1   6  -2  278.67   10.50
   1   6  -2  277.47   10.40
  -1  -5   1 9999.00  343.97
   1   4   0  193.68    6.90
   1   4   0  183.38    6.80
  -1  -4   0  184.08    6.90
  -1  -4   0  171.28    6.90
   1   3   1  487.35   16.20
   1   3   1  446.76   16.10
  -1  -3  -1  448.66   16.20
  -1  -3  -1  462.15   16.20
  -1  -3  -1  443.86   16.20
   1   2   2 1039.10   34.30
   1   2   2 1025.20   34.20
  -1  -2  -2  899.21   34.10
  -1  -2  -2  964.50   34.20
  -1  -1  -3  313.17   11.30
  -1   0  -4 2352.36   81.29
  -1   2  -6  695.93   24.90
  -1   3  -7 2122.19   73.99
  -1   4  -8   12.50    1.60
  -1   5  -9  686.03   25.20
  -1   6 -10 1356.36   48.50
  -1   7 -11 2690.93   94.59
  -1   8 -12  305.17   12.90
  -1   9 -13 1055.59   39.10
  -1  10 -14 1790.12   64.69
  -1  11 -15    3.00    1.90
  -1  11 -15    1.60    1.40
   1 -12  16    9.30    2.90
  -1  12 -16    9.00    2.30
  -1  12 -16    8.80    2.50
  -1  12 -16    9.20    2.50
   1 -13  17  358.06   17.60
  -1  13 -17  366.06   17.00
  -1  13 -17  358.96   17.30
  -1  13 -17  371.86   16.70
  -1  14 -18   15.40    3.40
  -1  14 -18   13.60    3.10
   1 -15  19    3.50    2.30
  -1  15 -19    2.90    2.00
  -1  15 -19    4.80    2.70
   1 -16  20   63.99    6.60
  -1  16 -20   48.10    5.90
  -1  16 -20   52.69    5.80
   1 -17  21  201.38   12.00
  -1  17 -21  176.88   11.00
  -1  17 -21  152.68   11.70
   1 -18  22  128.69    9.50
  -1  18 -22  132.09    8.90
   1 -19  23  688.43   29.00
  -1  19 -23  665.73   28.00
   1 -20  24   94.99    7.20
  -1  20 -24   83.99    6.20
   1 -21  25   12.80    3.10
  -1  21 -25   18.40    2.50
   1 -22  26   56.69    4.30
  -1  22 -26   45.20    2.90
   1 -25  20    5.50    1.60
  -1  24 -19    1.60    1.30
   1 -24  19    1.40    1.90
  -1  23 -18   33.90    3.70
   1 -23  18   36.20    4.60
  -1  22 -17    5.00    2.10
   1 -22  17    3.40    2.10
  -1  21 -16   61.49    5.80
   1 -21  16   73.69    6.50
  -1  20 -15   92.69    7.20
   1 -20  15   79.99    7.30
  -1  19 -14    0.30    1.40
   1 -19  14    3.30    2.20
  -1  18 -13  113.79    7.90
   1 -18  13   98.09    8.00
  -1  17 -12   35.60    4.50
  -1  17 -12   39.20    4.30
   1 -17  12   51.39    5.30
  -1  16 -11   81.99    5.40
  -1  16 -11   81.19    6.10
   1 -16  11   66.39    6.30
  -1  15 -10   30.90    3.10
  -1  15 -10   21.80    3.40
  -1  15 -10   24.60    3.50
   1 -15  10   23.00    5.00
  -1  14  -9  303.27   13.40
  -1  14  -9  314.97   13.30
  -1  13  -8  877.01   33.40
  -1  13  -8  931.11   33.40
   1 -13   8  890.71   33.50
  -1  12  -7  839.82   29.80
  -1  12  -7  799.72   30.00
   1 -12   7  775.52   29.90
  -1  11  -6  785.92   28.50
  -1  11  -6  769.02   28.70
  -1  10  -5   12.20    1.50
  -1  10  -5    9.40    1.60
  -1   9  -4  865.11   31.70
  -1   9  -4  889.81   31.30
  -1   8  -3  298.17   11.20
  -1   8  -3  300.67   11.60
  -1   7  -2 1116.49   39.90
  -1   7  -2 1148.09   39.60
  -1   6  -1  629.04   23.30
  -1   6  -1  659.03   22.90
   1  -6   1  667.33   23.40
  -1   5   0   81.09    3.00
  -1   5   0   80.99    3.50
   1  -5   0   75.99    3.50
  -1   4   1  985.10   38.20
  -1   4   1 1226.98   37.80
   1  -4  -1 1101.19   37.80
   1  -4  -1 1076.39   38.30
   1  -2  -3   21.10    1.30
   1   0  -5  238.88    9.00
   1   1  -6 2168.18   75.29
   1   2  -7 1502.35   52.69
   1   3  -8  878.61   31.50
   1   4  -9 4382.86  151.88
   1   5 -10 1682.13   59.49
   1   6 -11 2292.87   80.79
   1   7 -12 1095.49   40.00
   1   8 -13 2589.84   91.49
   1   9 -14  601.44   23.60
  -1 -11  16   63.49    6.00
   1  11 -16   64.79    5.50
   1  11 -16   69.09    5.60
   1  11 -16   65.39    5.20
  -1 -12  17  761.72   31.90
   1  12 -17  769.22   31.40
   1  12 -17  782.72   31.40
  -1 -13  18  107.39    8.10
   1  13 -18   92.39    7.20
   1  13 -18   96.39    7.30
  -1 -14  19   36.10    5.30
   1  14 -19   41.40    4.90
   1  14 -19   47.80    5.40
  -1 -15  20   58.19    6.20
   1  15 -20   48.00    6.00
   1  15 -20   46.30    5.40
  -1 -16  21  477.65   22.10
   1  16 -21  448.86   21.80
   1  16 -21  459.45   21.10
  -1 -17  22    4.40    2.60
   1  17 -22    2.20    1.90
  -1 -18  23  572.54   24.70
   1  18 -23  542.95   23.40
  -1 -19  24  101.19    7.40
   1  19 -24   96.89    6.20
  -1 -20  25   28.80    3.80
   1  20 -25   24.40    2.60
  -1 -21  26  155.68    8.10
  -3  26 -20    3.40    1.30
   3 -26  20    1.40    1.40
  -3  25 -19   23.90    3.00
   3 -25  19   24.30    3.80
  -3  24 -18    8.40    2.20
   3 -24  18    6.80    2.60
  -3  23 -17    4.30    1.90
   3 -23  17    7.40    2.70
  -3  22 -16  112.09    8.30
   3 -22  16  124.39    9.00
  -3  21 -15  228.68   13.10
   3 -21  15  242.38   13.70
  -3  20 -14  379.36   17.90
   3 -20  14  347.87   17.90
  -3  19 -13   30.30    4.30
   3 -19  13   21.00    4.40
  -3  18 -12  137.99    9.00
   3 -18  12  119.49    8.70
  -3  17 -11 1345.87   48.10
  -3  17 -11 1251.97   45.50
   3 -17  11 1117.79   47.30
  -3  16 -10  402.36   17.80
  -3  16 -10  374.56   16.70
  -3  16 -10  401.86   16.00
   3 -16  10  364.86   17.60
  -3  15  -9  571.64   23.60
  -3  15  -9  607.74   22.90
  -3  15  -9  604.24   24.70
  -3  14  -8 1076.09   39.10
  -3  14  -8 1073.79   39.90
  -3  13  -7   18.50    2.00
  -3  13  -7   18.10    2.50
   3 -13   7   20.90    2.40
  -3  12  -6 2245.08   84.99
  -3  12  -6 2586.54   84.49
   3 -12   6 2404.86   85.19
  -3  11  -5 1125.49   41.40
  -3  11  -5 1166.98   40.70
  -3  10  -4  448.16   17.20
  -3   9  -3    9.70    1.50
  -3   8  -2 1303.87   46.10
  -3   7  -1  696.63   25.20
   3  -7   1  705.73   25.30
  -3   6   0  462.65   16.80
   3  -6   0  459.35   16.80
  -3   5   1 3142.19  109.29
   3  -5  -1 3183.98  109.29
  -3   4   2  312.37   11.40
   3  -4  -2  301.47   11.40
   3  -4  -2  317.77   10.90
   3  -3  -3    1.80    0.50
   3  -2  -4   53.49    2.50
   3  -1  -5    6.60    1.00
   3   0  -6  403.46   14.80
   3   1  -7   13.00    1.50
   3   2  -8   74.19    3.70
   3   3  -9  709.03   25.80
   3   4 -10    8.50    1.40
   3   5 -11 2375.56   83.39
   3   6 -12  478.05   18.50
   3   7 -13  237.28   11.20
   3   7 -13  235.38   10.30
   3   8 -14  345.07   15.40
   3   8 -14  347.87   14.40
   3   9 -15   14.60    2.70
   3   9 -15   11.40    2.50
  -3 -10  16    7.50    2.60
   3  10 -16    4.50    1.90
   3  10 -16    7.80    2.10
  -3 -11  17   15.00    3.30
   3  11 -17   20.20    3.30
   3  11 -17   12.00    2.80
  -3 -12  18    3.20    2.60
   3  12 -18   -1.00    1.30
   3  12 -18   -0.40    1.80
  -3 -13  19  107.39    8.30
   3  13 -19  107.89    7.70
   3  13 -19   95.59    7.80
  -3 -14  20    4.80    2.80
   3  14 -20    5.00    2.90
   3  14 -20    7.30    2.40
  -3 -15  21   20.90    4.50
   3  15 -21   23.90    4.80
   3  15 -21   23.90    3.70
  -3 -16  22    5.50    2.50
   3  16 -22    5.20    2.00
   3  17 -23   34.60    3.80
  -3 -18  24   25.20    4.00
   3  18 -24   27.40    3.00
  -3 -19  25  138.29    8.10
  -3 -20  26  104.99    6.10
  -5  27 -20   10.60    1.90
   5 -27  20   14.80    2.80
  -5  26 -19   38.50    3.90
   5 -26  19   47.00    4.70
  -5  25 -18   35.00    4.20
   5 -25  18   23.90    4.20
  -5  24 -17   -1.00    1.60
   5 -24  17    2.10    2.00
  -5  23 -16  459.65   21.40
   5 -23  16  458.55   21.70
  -5  22 -15  405.96   19.60
   5 -22  15  401.56   19.80
  -5  21 -14  904.91   36.90
   5 -21  14  878.81   36.90
  -5  20 -13   14.10    3.30
   5 -20  13   13.00    3.40
  -5  19 -12  279.47   14.60
   5 -19  12  268.47   14.50
  -5  18 -11  485.95   20.90
  -5  18 -11  434.26   19.50
   5 -18  11  426.16   20.30
  -5  17 -10  991.40   40.00
  -5  17 -10 1007.50   38.20
  -5  17 -10 1040.00   39.50
  -5  17 -10 1003.50   36.60
   5 -17  10  929.91   38.90
  -5  16  -9 2336.47   87.69
  -5  16  -9 2626.94   87.59
  -5  16  -9 2452.55   86.09
  -5  16  -9 2447.96   84.49
   5 -16   9 2131.59   86.49
  -5  15  -8  838.02   30.00
  -5  15  -8  793.92   31.20
  -5  14  -7  656.93   25.40
  -5  14  -7  652.43   24.20
  -5  13  -6 1833.02   65.39
   5 -13   6 1824.42   65.29
  -5  12  -5 4144.39  144.59
  -5  11  -4   55.29    3.70
  -5  10  -3  604.24   22.60
  -5   9  -2  377.36   14.50
  -5   8  -1  447.36   15.50
  -5   8  -1  429.56   16.40
  -5   7   0 1490.95   52.59
  -5   7   0 1482.45   51.69
   5  -7   0 1518.85   52.59
  -5   5   2  765.12   26.90
   5  -5  -2  736.03   26.40
   5  -5  -2  765.02   26.80
   5  -4  -3  662.93   23.20
   5  -4  -3  651.43   23.40
   5  -3  -4  597.54   21.20
   5  -3  -4  588.94   21.10
   5  -2  -5 5547.85  190.98
   5  -1  -6   45.00    2.80
   5  -1  -6   47.90    2.40
   5   0  -7 1334.67   46.90
   5   0  -7 1307.27   46.30
   5   1  -8    2.00    0.70
   5   1  -8    3.00    1.10
   5   2  -9   44.60    2.60
   5   3 -10  204.48    8.30
   5   3 -10  200.58    9.20
   5   4 -11   32.60    3.20
   5   4 -11   40.00    2.60
   5   5 -12  116.99    6.70
   5   5 -12  119.19    5.70
   5   6 -13  251.17   10.60
   5   6 -13  256.67   11.90
   5   7 -14  132.29    7.70
   5   7 -14  126.59    6.40
   5   8 -15  112.09    7.40
   5   8 -15  120.69    7.30
  -5  -9  16  279.77   14.50
   5   9 -16  293.87   14.30
   5   9 -16  300.27   14.00
  -5 -10  17  193.78   11.30
   5  10 -17  195.18   10.60
   5  10 -17  198.68   11.20
  -5 -11  18  104.69    8.40
   5  11 -18  118.39    7.70
   5  11 -18  114.19    8.30
  -5 -12  19  111.49    8.60
   5  12 -19  128.39    8.20
   5  12 -19  121.49    8.70
  -5 -13  20   -1.10    2.20
   5  13 -20    9.10    3.00
   5  13 -20   -0.50    2.20
   5  13 -20   -0.30    1.50
  -5 -14  21  341.37   17.00
   5  14 -21  320.97   16.70
   5  14 -21  348.27   15.70
   5  14 -21  325.67   22.20
  -5 -15  22   76.99    6.80
   5  15 -22   86.29    5.80
  -5 -16  23   24.50    4.00
   5  16 -23   15.40    2.60
  -5 -17  24    5.00    2.10
  -5 -18  25   45.50    4.00
  -5 -19  26    0.70    1.70
  -7  28 -20   50.99    3.70
   7 -28  20   54.29    4.40
  -7  27 -19  282.97   13.60
   7 -27  19  310.87   14.50
  -7  26 -18   74.29    6.00
   7 -26  18   69.19    6.20
  -7  25 -17   95.49    7.50
   7 -25  17   99.99    7.90
  -7  24 -16  345.87   17.50
   7 -24  16  351.96   17.70
  -7  23 -15  280.57   15.30
   7 -23  15  286.37   15.50
  -7  22 -14  313.07   16.30
   7 -22  14  293.17   16.10
  -7  21 -13  785.72   33.80
   7 -21  13  822.22   33.90
  -7  20 -12   14.70    3.30
  -7  20 -12   16.20    3.50
   7 -20  12   16.40    3.90
  -7  19 -11   79.69    6.30
  -7  19 -11   73.89    6.90
  -7  19 -11   76.49    6.60
   7 -19  11   68.19    6.30
  -7  18 -10    2.50    1.90
  -7  18 -10   -0.30    1.60
   7 -18  10    5.10    2.80
   7 -18  10    4.60    2.10
  -7  17  -9  968.80   36.30
  -7  17  -9  892.91   36.40
  -7  17  -9  881.21   32.70
  -7  17  -9  924.91   35.00
   7 -17   9  831.42   35.30
  -7  16  -8  763.82   27.70
  -7  16  -8  744.13   29.50
  -7  15  -7  443.86   18.40
  -7  14  -6  256.87   11.60
  -7  13  -5 2162.58   76.89
  -7  12  -4    6.30    1.70
  -7  11  -3  417.96   16.40
  -7  10  -2  778.82   28.60
  -7   9  -1  543.05   20.30
  -7   7   1 1347.27   49.10
   7  -7  -1 1457.55   48.70
   7  -7  -1 1379.56   49.20
  -7   6   2 1090.09   38.90
   7  -6  -2 1125.49   38.60
   7  -6  -2 1086.39   38.90
   7  -5  -3  369.06   13.70
   7  -5  -3  371.16   13.70
   7  -4  -4 4331.27  149.49
   7  -4  -4 4337.07  149.69
   7  -3  -5   63.29    3.00
   7  -3  -5   66.49    3.50
   7  -2  -6   74.59    4.00
   7  -2  -6   76.89    3.40
   7  -1  -7  230.88    9.40
   7  -1  -7  218.38    8.50
   7   0  -8   12.10    1.20
   7   0  -8   13.70    1.90
   7   1  -9   20.60    1.50
   7   1  -9   21.30    2.40
   7   2 -10  721.23   26.10
   7   2 -10  743.33   27.80
   7   3 -11 2518.95   89.69
   7   3 -11 2651.03   91.69
   7   4 -12  550.74   22.10
   7   5 -13 1801.22   65.49
   7   6 -14   24.60    3.40
   7   7 -15  475.25   20.80
   7   7 -15  482.65   20.00
  -7  -8  16   64.39    6.20
   7   8 -16   69.39    5.20
   7   8 -16   62.19    5.60
  -7  -9  17  516.95   23.30
   7   9 -17  540.35   22.20
   7   9 -17  525.95   23.30
  -7 -10  18   72.39    6.80
   7  10 -18   76.99    6.60
   7  10 -18   65.59    5.60
  -7 -11  19   21.50    4.90
   7  11 -19   19.20    3.90
   7  11 -19   15.90    3.70
   7  11 -19   13.70    2.90
  -7 -12  20  187.58   11.50
   7  12 -20  207.98   12.40
   7  12 -20  204.58   10.40
   7  12 -20  198.08   12.00
  -7 -13  21  372.76   17.40
   7  13 -21  342.97   17.30
   7  13 -21  345.67   15.30
  -7 -14  22  691.33   28.60
   7  14 -22  681.63   26.00
  -7 -15  23   18.70    4.00
  -7 -16  24    2.90    2.00
  -7 -17  25   17.90    3.00
  -9  28 -19   17.20    2.80
   9 -28  19   23.00    3.30
  -9  27 -18  181.18   10.40
   9 -27  18  187.98   10.70
  -9  26 -17   -0.20    1.70
   9 -26  17    1.90    2.00
  -9  25 -16  334.97   16.90
   9 -25  16  319.87   16.60
  -9  24 -15  492.15   22.80
   9 -24  15  471.85   22.50
  -9  23 -14   17.80    4.10
   9 -23  14   17.50    4.40
  -9  22 -13 1150.08   44.90
  -9  22 -13 1066.59   44.10
   9 -22  13 1103.69   44.40
  -9  21 -12   36.80    5.40
  -9  21 -12   48.10    5.80
  -9  21 -12   39.20    5.40
   9 -21  12   30.10    4.80
  -9  20 -11    5.60    2.30
  -9  20 -11    2.50    2.10
   9 -20  11    2.80    2.00
  -9  19 -10    4.10    2.10
  -9  19 -10    2.00    2.10
  -9  19 -10    1.60    2.00
   9 -19  10    4.40    2.70
   9 -19  10    3.40    2.00
  -9  18  -9   47.20    5.10
  -9  18  -9   46.40    4.60
  -9  18  -9   38.20    4.90
   9 -18   9   44.20    4.80
   9 -18   9   49.40    5.40
  -9  17  -8  364.56   17.40
  -9  17  -8  375.46   16.40
  -9  17  -8  379.96   17.50
   9 -17   8  335.07   16.40
  -9  16  -7  219.08   10.90
  -9  15  -6   38.00    3.70
  -9  14  -5 1050.39   39.10
  -9  13  -4 3634.04  127.39
  -9  12  -3 1503.15   53.99
  -9  11  -2  226.88    9.90
  -9  10  -1   41.70    3.10
  -9   9   0  477.85   18.20
  -9   8   1  207.88    9.30
   9  -8  -1  253.17    9.10
  -9   7   2  258.07   10.30
   9  -7  -2  260.97   10.10
  -9   6   3   10.10    1.40
   9  -6  -3   13.80    1.50
   9  -5  -4   12.90    1.30
   9  -5  -4   14.20    1.60
   9  -4  -5  368.26   14.10
   9  -4  -5  359.86   13.40
   9  -3  -6  589.64   22.30
   9  -3  -6  603.44   21.30
   9  -2  -7 1449.15   51.79
   9  -1  -8    4.90    1.40
   9   0  -9  794.02   29.90
   9   1 -10 2511.25   89.09
   9   2 -11   83.69    5.50
   9   3 -12   49.10    4.40
   9   4 -13  639.44   25.90
   9   5 -14   99.79    6.90
   9   6 -15  390.56   17.70
   9   6 -15  370.56   16.20
   9   7 -16  572.64   24.80
   9   7 -16  578.94   23.20
  -9  -8  17   73.69    7.20
   9   8 -17   80.39    5.70
   9   8 -17   86.19    7.20
   9   8 -17   79.09    6.80
  -9  -9  18    4.70    2.90
   9   9 -18    9.60    2.80
   9   9 -18    2.30    1.70
   9   9 -18    6.60    2.70
  -9 -10  19  329.57   16.30
   9  10 -19  322.77   16.80
   9  10 -19  313.07   16.70
   9  10 -19  319.97   14.10
  -9 -11  20   85.69    7.30
   9  11 -20  107.69    8.40
   9  11 -20   89.29    7.50
   9  11 -20   97.99    5.60
  -9 -12  21  424.06   19.40
   9  12 -21  424.06   19.90
  -9 -14  23   74.59    5.90
  -9 -15  24    2.30    2.00
 -11  29 -19   60.99    4.70
  11 -29  19   58.59    4.90
 -11  28 -18    7.40    2.20
  11 -28  18    6.50    2.40
 -11  27 -17  166.28   10.50
  11 -27  17  186.18   10.70
 -11  26 -16   78.09    7.10
  11 -26  16   85.69    7.40
 -11  25 -15   60.99    6.40
  11 -25  15   61.79    6.60
 -11  24 -14   44.70    5.60
  11 -24  14   49.20    5.90
 -11  23 -13   91.69    9.30
 -11  23 -13   96.29    8.20
  11 -23  13   83.19    7.60
 -11  22 -12    6.00    2.50
 -11  22 -12    1.60    2.40
 -11  22 -12    1.60    2.90
  11 -22  12    8.70    2.80
 -11  21 -11   99.89    8.20
 -11  21 -11  100.89    8.40
 -11  21 -11   94.29    7.60
  11 -21  11   86.09    7.40
 -11  20 -10   19.80    4.20
 -11  20 -10   22.70    4.20
 -11  20 -10   24.60    3.70
  11 -20  10   28.90    4.50
  11 -20  10   20.70    4.30
 -11  19  -9    2.70    2.00
 -11  19  -9    2.20    2.00
 -11  19  -9    1.50    2.10
  11 -19   9    2.10    1.90
  11 -19   9    2.60    2.00
 -11  18  -8  277.27   14.40
 -11  18  -8  270.37   14.40
 -11  18  -8  270.67   13.40
  11 -18   8  275.07   13.80
  11 -18   8  268.07   14.20
 -11  17  -7   16.00    3.40
 -11  17  -7    8.50    2.20
 -11  17  -7    6.80    2.40
  11 -17   7   11.20    2.90
  11 -17   7   14.90    3.00
 -11  16  -6   45.50    4.30
 -11  15  -5   28.70    3.40
 -11  14  -4 4449.55  155.78
 -11  13  -3 1739.43   62.49
 -11  12  -2 6333.87  219.78
 -11  11  -1 2965.20  104.09
 -11  10   0  150.68    7.20
 -11   9   1  399.36   16.00
  11  -9  -1  423.36   15.60
 -11   8   2  389.06   15.30
  11  -8  -2  400.66   15.10
 -11   7   3 3873.11  135.79
  11  -7  -3 3949.50  135.79
 -11   6   4   52.29    3.30
  11  -6  -4   60.29    3.50
  11  -5  -5 1787.02   63.29
  11  -4  -6   62.09    3.90
  11  -3  -7  450.65   17.80
  11  -2  -8  814.72   30.60
  11  -1  -9    3.10    1.40
  11   0 -10  985.30   37.10
  11   1 -11 1187.78   44.40
  11   2 -12  404.56   17.60
  11   3 -13   65.99    5.50
  11   3 -13   66.59    5.70
  11   4 -14   73.69    6.20
  11   4 -14   69.09    5.00
  11   4 -14   74.59    6.10
  11   5 -15 1533.45   59.29
  11   5 -15 1549.45   56.19
  11   5 -15 1577.14   58.59
  11   6 -16  617.34   24.00
  11   6 -16  625.44   26.70
  11   6 -16  609.04   27.10
  11   7 -17   40.90    5.10
  11   7 -17   36.60    5.00
  11   7 -17   37.10    3.60
  11   8 -18  576.64   26.10
  11   8 -18  570.64   22.10
  11   8 -18  591.34   26.10
 -11  -9  19    8.80    3.30
  11   9 -19   14.00    3.70
  11   9 -19   12.80    3.30
 -11 -10  20   29.40    5.20
  11  10 -20   37.50    5.20
 -11 -11  21    8.80    3.40
  11  11 -21   14.80    3.30
 -11 -12  22    5.00    2.60
  11  12 -22    0.90    2.20
  13 -30  19    4.10    1.50
 -13  29 -18   -0.20    1.20
  13 -29  18    2.60    1.80
 -13  28 -17    8.40    2.50
  13 -28  17   16.00    3.40
 -13  27 -16  183.78   11.20
  13 -27  16  179.58   10.80
 -13  26 -15  176.38   11.50
  13 -26  15  191.78   11.40
 -13  25 -14  349.07   18.50
  13 -25  14  372.06   18.30
 -13  24 -13  101.19    8.70
 -13  24 -13  101.69    8.50
 -13  24 -13   82.19    9.30
  13 -24  13   96.29    8.10
 -13  23 -12  442.76   21.70
 -13  23 -12  440.56   21.40
 -13  23 -12  402.06   20.40
  13 -23  12  424.66   20.40
 -13  22 -11  124.99    9.60
 -13  22 -11  118.49    9.30
 -13  22 -11  119.19    8.70
  13 -22  11  113.49    8.70
 -13  21 -10   60.49    6.20
 -13  21 -10   53.39    5.40
 -13  21 -10   48.90    5.90
  13 -21  10   51.39    5.90
  13 -21  10   50.49    5.60
 -13  20  -9  967.00   39.00
 -13  20  -9  944.11   38.60
 -13  20  -9  924.61   37.50
  13 -20   9  895.11   37.50
  13 -20   9  960.80   38.60
 -13  19  -8  155.78    9.60
 -13  19  -8  166.98   10.70
 -13  19  -8  154.48   10.30
  13 -19   8  168.18   10.00
  13 -19   8  164.18   10.30
 -13  18  -7  880.11   35.70
 -13  18  -7  892.91   34.60
 -13  18  -7  870.11   35.80
  13 -18   7  892.11   35.50
  13 -18   7  826.92   34.60
 -13  17  -6  180.88    9.40
 -13  17  -6  144.39    9.60
  13 -17   6  163.68    9.50
  13 -17   6  141.09    8.80
 -13  16  -5  313.37   14.40
 -13  15  -4  755.42   29.50
 -13  14  -3   16.10    2.70
 -13  13  -2 1489.75   54.09
 -13  12  -1  636.54   24.60
 -13  11   0 1404.36   50.69
 -13  10   1 1134.29   42.80
  13 -10  -1 1226.28   42.50
 -13   9   2 1223.28   45.80
  13  -9  -2 1322.77   45.70
 -13   8   3 5831.02  202.68
  13  -8  -3 5866.91  202.68
 -13   7   4  567.04   21.40
  13  -7  -4  573.34   21.70
 -13   6   5 2061.69   71.59
  13  -6  -5 2002.80   71.99
 -13   5   6  399.56   15.60
  13  -5  -6  404.46   16.30
  13  -4  -7   89.29    5.40
  13  -3  -8 2240.98   79.99
  13  -2  -9    8.50    2.20
  13  -1 -10 1049.09   39.70
  13   0 -11  112.19    7.20
  13   0 -11  126.49    8.00
  13   1 -12  626.34   26.70
  13   1 -12  622.94   25.70
  13   2 -13   71.49    6.30
  13   2 -13   83.69    6.30
  13   3 -14  643.04   27.00
  13   3 -14  635.74   27.60
  13   4 -15  963.60   39.20
  13   4 -15  959.60   38.50
  13   5 -16   11.80    2.80
  13   5 -16   16.70    3.60
  13   6 -17  364.86   18.40
  13   6 -17  378.16   18.90
  13   7 -18  832.12   35.00
  13   7 -18  817.52   34.70
  13   8 -19   18.60    4.50
  13   8 -19   14.50    3.60
  13   9 -20   84.89    7.10
  13  10 -21  202.98   11.50
  13  11 -22    2.20    2.10
 -15  30 -18   38.20    3.90
  15 -30  18   42.90    3.80
 -15  29 -17    0.90    1.50
  15 -29  17   -0.90    1.20
 -15  28 -16   36.80    4.60
  15 -28  16   29.60    4.20
  15 -27  15    9.30    2.80
 -15  26 -14  273.77   15.30
  15 -26  14  273.47   14.50
 -15  25 -13  152.98   10.90
 -15  25 -13  162.18   11.30
  15 -25  13  161.88   10.60
 -15  24 -12  153.88   11.00
 -15  24 -12  152.38   10.90
 -15  24 -12  161.28   11.30
  15 -24  12  158.78   10.40
 -15  23 -11  246.78   14.10
 -15  23 -11  255.77   14.90
 -15  23 -11  254.27   15.00
  15 -23  11  248.68   13.90
 -15  22 -10  100.89    7.80
 -15  22 -10   95.39    8.40
 -15  22 -10  115.59    9.00
  15 -22  10   98.89    8.50
  15 -22  10   94.09    7.80
 -15  21  -9  956.00   39.50
 -15  21  -9  988.30   40.70
 -15  21  -9 1024.50   41.00
  15 -21   9 1003.70   40.50
  15 -21   9  962.60   39.50
 -15  20  -8   89.59    7.60
 -15  20  -8   64.19    6.70
 -15  20  -8   83.19    6.90
  15 -20   8   89.79    7.30
  15 -20   8   65.29    6.30
 -15  19  -7  724.83   29.50
 -15  19  -7  722.33   30.60
 -15  19  -7  696.53   30.60
  15 -19   7  691.73   29.30
  15 -19   7  725.23   30.20
 -15  18  -6  128.79    8.40
 -15  18  -6  131.99    9.20
  15 -18   6  128.09    8.80
  15 -18   6  141.89    8.60
 -15  17  -5  746.33   29.30
  15 -17   5  700.83   29.10
  15 -17   5  717.23   29.70
 -15  16  -4    2.60    1.60
  15 -16   4    1.90    1.70
 -15  15  -3    6.50    2.10
 -15  14  -2  296.57   13.40
 -15  13  -1  116.09    6.70
 -15  12   0   12.50    2.30
 -15  11   1  646.74   25.40
  15 -11  -1  677.73   25.10
 -15  10   2  829.32   31.20
  15 -10  -2  836.12   31.00
 -15   9   3 2937.61  101.69
  15  -9  -3 2845.92  101.69
 -15   8   4  584.44   22.10
  15  -8  -4  570.84   22.40
 -15   7   5 2120.89   74.29
  15  -7  -5 2076.39   74.79
 -15   6   6   29.70    2.60
  15  -6  -6   30.40    3.20
 -15   5   7  455.05   17.60
  15  -5  -7  452.55   18.70
 -15   4   8    5.80    1.40
  15  -4  -8    2.60    1.50
  15  -3  -9  137.79    8.80
  15  -3  -9  140.09    8.00
  15  -2 -10   12.20    2.90
  15  -2 -10    9.80    2.30
  15  -1 -11   15.30    3.50
  15  -1 -11   19.70    3.10
  15   0 -12  504.65   22.40
  15   0 -12  537.85   23.70
  15   1 -13  420.96   19.40
  15   1 -13  426.66   20.30
  15   2 -14  642.44   27.90
  15   2 -14  617.04   26.90
  15   3 -15  461.85   22.00
  15   3 -15  448.36   21.10
  15   4 -16   17.80    4.00
  15   4 -16   18.90    4.20
  15   5 -17   77.49    6.80
  15   5 -17   69.39    6.90
  15   6 -18  148.49    9.90
  15   6 -18  120.79    9.60
  15   7 -19   94.19    7.60
  15   8 -20   15.40    3.60
  15   9 -21  278.67   14.00
  15  10 -22    5.40    2.30
 -17  30 -17    3.90    1.80
  17 -30  17    2.40    1.50
 -17  29 -16    2.20    1.70
  17 -29  16    3.40    1.60
 -17  28 -15   -0.80    1.50
  17 -28  15    0.30    1.70
 -17  27 -14    6.60    2.40
  17 -27  14    6.10    2.50
 -17  26 -13   74.59    7.20
 -17  26 -13   55.29    6.60
  17 -26  13   76.29    6.50
 -17  25 -12   83.59    7.80
 -17  25 -12   85.89    7.90
  17 -25  12   81.39    7.10
 -17  24 -11  117.19    9.40
 -17  24 -11  131.69   10.10
 -17  24 -11  119.69    9.50
  17 -24  11  122.49    8.90
 -17  23 -10 1048.70   43.10
 -17  23 -10 1047.00   44.00
 -17  23 -10 1120.19   44.40
  17 -23  10 1038.30   42.40
  17 -23  10 1089.39   43.90
 -17  22  -9  374.56   18.40
 -17  22  -9  370.66   19.30
 -17  22  -9  366.16   19.00
  17 -22   9  371.06   18.90
  17 -22   9  356.66   17.70
 -17  21  -8   25.10    4.40
 -17  21  -8   25.10    4.90
 -17  21  -8   29.20    4.60
  17 -21   8   32.00    4.80
  17 -21   8   29.20    4.60
 -17  20  -7  241.38   13.00
 -17  20  -7  224.18   13.40
 -17  20  -7  231.28   14.00
  17 -20   7  237.18   12.70
  17 -20   7  243.88   13.60
 -17  19  -6  921.91   37.10
 -17  19  -6  937.31   38.60
  17 -19   6  916.81   36.80
  17 -19   6  944.01   37.80
  17 -19   6  931.31   37.50
 -17  18  -5   90.89    7.80
 -17  18  -5   94.69    7.10
  17 -18   5   96.69    6.90
  17 -18   5   82.89    7.20
  17 -18   5   93.89    7.20
 -17  17  -4  119.19    7.90
  17 -17   4  122.69    8.10
  17 -17   4  118.39    8.10
  17 -17   4  127.69    9.10
 -17  16  -3   48.30    4.60
 -17  16  -3   38.90    4.60
  17 -16   3   46.30    4.60
 -17  15  -2  314.67   16.10
 -17  15  -2  383.76   16.20
  17 -15   2  376.06   16.50
 -17  14  -1  102.09    6.40
  17 -14   1   94.99    6.50
 -17  13   0  218.58   10.60
 -17  12   1 1897.71   69.29
  17 -12  -1 1951.50   68.89
 -17  11   2  584.74   23.00
  17 -11  -2  576.44   22.70
 -17  10   3   29.90    3.00
  17 -10  -3   31.00    3.10
 -17   9   4    9.90    2.00
  17  -9  -4    7.10    1.70
 -17   8   5  182.68    8.50
  17  -8  -5  171.58    8.90
 -17   7   6  236.18   10.30
  17  -7  -6  230.18   12.40
  17  -7  -6  233.68   11.20
 -17   6   7   14.30    2.00
  17  -6  -7   16.20    2.70
  17  -6  -7   13.80    3.10
 -17   5   8    6.90    1.50
  17  -5  -8    5.50    2.30
  17  -5  -8    6.80    2.20
 -17   4   9   34.20    2.90
  17  -4  -9   37.80    4.00
  17  -4  -9   34.00    4.40
 -17   3  10   96.79    5.20
  17  -3 -10   89.89    7.50
  17  -3 -10   99.79    6.90
 -17   2  11  237.28   10.40
  17  -2 -11  254.17   13.80
  17  -2 -11  236.28   12.60
 -17   1  12   92.69    5.20
  17  -1 -12  112.49    8.20
  17  -1 -12   93.49    7.10
 -17   0  13   31.20    2.80
  17   0 -13   23.50    4.10
  17   0 -13   27.40    4.10
  17   1 -14  185.58   11.90
  17   1 -14  184.08   11.10
  17   2 -15  602.94   27.00
  17   2 -15  566.94   25.90
  17   3 -16    0.90    1.60
  17   3 -16    0.90    2.40
  17   4 -17   12.90    4.10
  17   4 -17   13.70    3.40
  17   5 -18    0.20    1.60
  17   6 -19  183.88   11.20
  17   7 -20    2.20    1.90
  17   8 -21    3.70    2.10
  17   9 -22    3.20    2.10
 -19  30 -16    2.80    1.40
  19 -30  16    2.00    1.20
 -19  29 -15   65.49    6.00
  19 -29  15   80.79    5.60
 -19  28 -14   63.19    6.10
  19 -28  14   64.19    5.50
 -19  27 -13   84.49    7.40
 -19  27 -13   94.19    7.80
  19 -27  13   89.19    6.70
 -19  26 -12    0.10    1.60
 -19  26 -12    1.70    1.90
  19 -26  12    4.50    2.10
 -19  25 -11    7.30    3.30
 -19  25 -11   10.10    3.10
  19 -25  11    8.70    2.80
 -19  24 -10  415.76   20.50
 -19  24 -10  379.06   19.50
 -19  24 -10  395.76   20.30
  19 -24  10  396.06   18.70
 -19  23  -9  358.06   19.00
 -19  23  -9  346.87   17.90
 -19  23  -9  360.46   18.70
  19 -23   9  355.86   18.40
  19 -23   9  341.17   17.00
 -19  22  -8    2.20    2.30
 -19  22  -8   -1.00    2.10
 -19  22  -8    0.90    1.80
  19 -22   8    1.70    1.90
  19 -22   8    3.80    2.00
 -19  21  -7   -1.40    2.10
 -19  21  -7   -1.50    1.70
 -19  21  -7    3.40    3.10
  19 -21   7    4.40    2.40
  19 -21   7    1.80    2.00
 -19  20  -6   36.50    5.80
 -19  20  -6   53.09    5.30
 -19  20  -6   43.30    5.40
  19 -20   6   44.30    4.90
  19 -20   6   39.40    5.00
  19 -20   6   38.30    5.00
 -19  19  -5    8.30    2.50
 -19  19  -5    4.40    3.50
  19 -19   5    7.50    2.50
  19 -19   5    7.40    2.70
  19 -19   5    6.80    2.80
 -19  18  -4   43.00    4.80
  19 -18   4   46.70    5.00
  19 -18   4   46.00    5.30
  19 -18   4   45.50    5.30
 -19  17  -3  132.69    8.50
  19 -17   3  135.59    9.10
  19 -17   3  127.29    8.50
  19 -17   3  132.39    8.60
 -19  16  -2   49.80    4.70
 -19  16  -2   39.00    4.80
  19 -16   2   50.09    5.30
  19 -16   2   49.10    4.70
 -19  15  -1   51.09    5.20
 -19  15  -1   70.29    5.50
  19 -15   1   67.39    6.10
  19 -15   1   62.69    5.40
 -19  14   0   49.40    5.40
 -19  14   0   58.89    5.00
  19 -14   0   64.99    5.20
  19 -14   0   63.59    5.60
 -19  13   1  372.46   16.10
  19 -13  -1  357.66   17.30
  19 -13  -1  361.96   16.30
 -19  12   2  790.52   30.10
  19 -12  -2  770.72   29.90
  19 -12  -2  734.93   31.50
  19 -12  -2  793.42   30.30
 -19  11   3  607.14   23.90
  19 -11  -3  596.94   24.00
  19 -11  -3  589.34   24.00
  19 -11  -3  602.94   25.70
 -19  10   4  611.24   23.60
  19 -10  -4  596.84   23.60
  19 -10  -4  571.14   23.70
  19 -10  -4  588.84   25.60
 -19   9   5    9.00    2.00
  19  -9  -5    9.80    2.10
  19  -9  -5   11.50    2.60
  19  -9  -5   15.30    3.60
 -19   8   6  962.60   35.80
  19  -8  -6  933.61   36.90
  19  -8  -6  987.20   38.70
 -19   7   7  454.65   18.10
  19  -7  -7  466.45   21.10
  19  -7  -7  428.96   19.30
 -19   6   8  154.38    7.70
  19  -6  -8  152.88    9.20
  19  -6  -8  171.18   10.50
 -19   5   9  607.74   23.70
  19  -5  -9  608.34   25.90
  19  -5  -9  646.14   27.70
 -19   4  10   60.29    4.00
  19  -4 -10   58.09    6.20
  19  -4 -10   56.49    5.40
 -19   3  11   37.40    3.20
  19  -3 -11   44.50    4.80
  19  -3 -11   51.39    5.90
  19  -2 -12   -1.10    1.80
  19  -2 -12    2.80    1.90
  19  -1 -13   61.69    6.00
  19  -1 -13   55.59    6.40
  19   0 -14    0.30    2.10
  19   0 -14    2.40    2.30
  19   1 -15   14.60    3.60
  19   1 -15   20.20    4.40
  19   2 -16  152.88   10.50
  19   2 -16  132.99   12.10
  19   3 -17  144.99   10.10
  19   4 -18  153.88   10.20
  19   5 -19   34.20    4.70
  19   6 -20    3.90    2.10
  19   7 -21    3.60    1.90
 -21  30 -15   19.90    3.10
  21 -30  15   16.70    2.50
 -21  29 -14   26.60    3.80
  21 -29  14   23.30    3.10
 -21  28 -13    1.20    1.70
 -21  28 -13    2.50    1.90
  21 -28  13   -1.10    1.60
 -21  27 -12   70.79    7.00
 -21  27 -12   91.39    7.50
  21 -27  12   89.49    6.20
 -21  26 -11    0.00    2.20
 -21  26 -11    1.80    2.00
  21 -26  11    1.90    2.00
 -21  25 -10    9.90    3.30
 -21  25 -10   10.60    3.40
  21 -25  10   11.00    2.80
 -21  24  -9   67.19    7.30
 -21  24  -9   79.69    7.30
  21 -24   9   76.09    6.20
 -21  23  -8  527.45   24.60
 -21  23  -8  499.55   24.20
 -21  23  -8  516.65   23.80
  21 -23   8  492.55   21.90
  21 -23   8  510.15   23.90
 -21  22  -7  226.48   14.10
 -21  22  -7  228.78   13.30
 -21  22  -7  241.88   14.00
  21 -22   7  221.68   11.70
  21 -22   7  238.08   13.50
  21 -22   7  208.98   12.80
 -21  21  -6  148.99   10.60
 -21  21  -6  147.39   10.40
 -21  21  -6  154.78   10.30
  21 -21   6  154.98   10.30
  21 -21   6  149.88    8.90
  21 -21   6  124.49    9.40
 -21  20  -5  218.48   12.50
  21 -20   5  227.78   12.90
  21 -20   5  217.58   12.60
  21 -20   5  220.88   11.40
 -21  19  -4    2.80    2.10
  21 -19   4    1.60    1.80
  21 -19   4    8.80    2.50
 -21  18  -3  183.78   10.90
  21 -18   3  187.98   11.00
  21 -18   3  179.08   11.40
 -21  17  -2   20.30    3.90
  21 -17   2   27.00    3.90
  21 -17   2   23.50    3.70
 -21  16  -1   93.19    6.70
 -21  16  -1   81.09    6.90
  21 -16   1   87.69    6.60
  21 -16   1   84.69    7.20
 -21  15   0   74.99    5.90
 -21  15   0   65.69    6.10
  21 -15   0   73.29    6.50
  21 -15   0   71.39    5.80
 -21  14   1  429.36   20.20
 -21  14   1  475.05   19.90
  21 -14  -1  471.45   19.80
  21 -14  -1  446.36   21.20
 -21  13   2  212.28   10.60
 -21  13   2  181.28   10.90
  21 -13  -2  201.88   11.80
  21 -13  -2  205.28   10.50
 -21  12   3    7.90    2.80
 -21  12   3    3.40    1.80
  21 -12  -3    2.70    1.90
  21 -12  -3    4.50    2.00
 -21  11   4   53.69    4.20
  21 -11  -4   39.10    4.30
  21 -11  -4   46.40    5.10
  21 -11  -4   44.60    4.20
 -21  10   5  304.97   13.50
  21 -10  -5  302.47   15.90
  21 -10  -5  311.17   13.30
  21 -10  -5  286.77   14.10
 -21   9   6  174.58    8.80
  21  -9  -6  186.88   11.30
  21  -9  -6  171.08    9.70
  21  -9  -6  170.58    8.50
 -21   8   7  352.06   15.00
  21  -8  -7  366.26   18.00
  21  -8  -7  339.47   16.40
 -21   7   8  229.88   10.50
  21  -7  -8  231.18   12.30
  21  -7  -8  236.48   13.80
 -21   6   9  879.91   33.60
  21  -6  -9  903.01   36.50
  21  -6  -9  955.50   38.40
  21  -5 -10  160.88   10.90
  21  -5 -10  157.98   10.00
  21  -4 -11  230.88   13.70
  21  -4 -11  210.38   12.40
  21  -3 -12    8.40    2.90
  21  -3 -12    5.80    2.50
  21  -2 -13   56.59    6.60
  21  -2 -13   67.99    6.40
  21  -1 -14  550.54   25.10
  21  -1 -14  509.15   24.30
  21   0 -15   19.20    4.20
  21   1 -16  187.68   11.90
  21   2 -17  133.79    9.40
  21   3 -18  535.65   23.90
  21   4 -19   15.60    3.10
  21   5 -20   19.10    3.00
  21   6 -21   49.10    3.80
 -23  30 -14    7.30    2.10
 -23  29 -13   15.70    3.00
 -23  28 -12  122.79    8.40
 -23  28 -12  129.99    8.90
 -23  27 -11    4.00    2.70
 -23  27 -11    5.20    2.40
  23 -27  11    1.40    3.00
 -23  26 -10    4.40    2.40
 -23  26 -10    3.80    3.10
 -23  25  -9    4.70    3.30
 -23  25  -9    3.40    2.40
  23 -25   9   -2.60    2.60
 -23  24  -8  233.18   13.80
 -23  24  -8  234.98   14.30
 -23  23  -7    7.60    3.50
 -23  23  -7    0.40    2.10
  23 -23   7    5.00    2.90
 -23  22  -6   18.20    4.30
 -23  22  -6   18.00    4.20
  23 -22   6   24.90    4.20
  23 -22   6   16.00    3.30
 -23  21  -5   32.80    5.50
  23 -21   5   21.20    4.30
  23 -21   5   27.70    4.60
 -23  20  -4  164.58   10.40
  23 -20   4  167.88   10.50
  23 -20   4  139.59    9.90
 -23  19  -3  664.13   28.20
  23 -19   3  653.73   27.90
  23 -19   3  636.14   28.50
 -23  18  -2  344.67   16.60
  23 -18   2  324.97   17.20
  23 -18   2  321.67   16.20
 -23  17  -1  616.64   26.10
  23 -17   1  603.34   27.10
  23 -17   1  595.24   25.70
 -23  16   0   17.50    3.90
  23 -16   0   28.50    4.50
  23 -16   0   30.10    3.80
 -23  15   1  312.27   14.70
 -23  15   1  288.67   15.20
  23 -15  -1  303.67   16.20
  23 -15  -1  306.77   14.50
 -23  14   2   29.40    4.70
 -23  14   2   38.40    4.10
  23 -14  -2   27.70    3.80
  23 -14  -2   24.70    4.20
 -23  13   3   -1.90    2.50
 -23  13   3    3.90    1.60
  23 -13  -3   -0.50    1.60
  23 -13  -3    2.50    2.30
 -23  12   4    1.50    1.60
  23 -12  -4   -1.00    1.70
  23 -12  -4    3.70    2.10
  23 -12  -4    1.90    1.50
 -23  11   5   35.50    3.90
  23 -11  -5   27.80    4.50
  23 -11  -5   32.60    3.70
  23 -11  -5   28.30    4.10
 -23  10   6   14.60    3.00
  23 -10  -6   15.70    3.50
  23 -10  -6   17.30    3.40
 -23   9   7  347.87   15.20
  23  -9  -7  397.16   19.30
  23  -9  -7  350.56   17.10
 -23   8   8  660.13   28.70
  23  -8  -8  785.72   32.40
  23  -8  -8  726.23   30.30
  23  -7  -9  244.98   13.60
  23  -7  -9  259.97   15.10
  23  -6 -10 1003.90   40.50
  23  -5 -11  202.28   12.30
  23  -5 -11  221.38   13.60
  23  -4 -12   23.40    4.80
  23  -4 -12   21.70    4.40
  23  -3 -13    8.20    2.70
  23  -2 -14  299.47   16.40
  23  -1 -15   55.59    6.00
  23   0 -16    3.40    2.30
  23   1 -17   19.50    3.50
  23   2 -18   21.10    3.50
  23   3 -19   37.80    4.00
  23   4 -20    1.70    1.50
 -25  30 -13   27.80    3.50
 -25  29 -12    4.60    1.90
 -25  29 -12   -0.10    2.20
 -25  28 -11   23.60    3.90
 -25  28 -11   26.80    3.80
 -25  27 -10   11.80    2.80
 -25  27 -10   10.00    3.10
 -25  26  -9   39.60    6.10
 -25  26  -9   60.09    6.00
 -25  25  -8   47.90    5.60
 -25  24  -7   37.00    5.10
 -25  23  -6   10.70    3.30
  25 -23   6    8.20    2.90
 -25  22  -5    4.70    2.40
  25 -22   5    2.40    2.10
 -25  21  -4   14.70    5.00
  25 -21   4   17.00    3.80
  25 -21   4   16.70    3.80
 -25  20  -3  304.87   15.90
  25 -20   3  298.77   15.30
  25 -20   3  302.07   15.80
 -25  19  -2   43.60    5.50
  25 -19   2   50.19    5.30
  25 -19   2   42.20    5.50
 -25  18  -1 1001.80   39.70
  25 -18   1  956.90   40.40
  25 -18   1 1003.90   38.90
 -25  17   0    2.20    2.20
  25 -17   0   -0.50    1.60
  25 -17   0   -0.70    2.00
 -25  16   1  267.37   14.00
  25 -16  -1  272.57   15.40
  25 -16  -1  289.57   13.60
 -25  15   2  198.88   11.10
  25 -15  -2  216.08   12.80
  25 -15  -2  191.78   10.20
 -25  14   3  146.39    9.70
 -25  14   3  156.28    9.20
  25 -14  -3  166.28   11.10
  25 -14  -3  155.88    8.30
 -25  13   4   -1.10    2.10
 -25  13   4   -1.40    2.80
  25 -13  -4    1.90    2.20
 -25  12   5   54.99    5.00
  25 -12  -5   62.79    6.50
 -25  11   6    1.60    2.60
  25 -11  -6    0.80    2.90
  25 -11  -6    3.80    2.30
  25 -10  -7  442.26   21.20
  25 -10  -7  375.36   18.80
  25  -9  -8 1922.51   76.69
  25  -9  -8 2220.28   79.09
  25  -8  -9   52.69    6.80
  25  -7 -10  709.03   31.60
  25  -6 -11    8.40    2.90
  25  -5 -12   -1.80    1.60
  25  -4 -13   -0.20    1.70
  25  -3 -14   19.60    3.80
  25  -1 -16   29.00    4.10
  25   0 -17  197.28   10.90
  25   1 -18   81.59    5.90
  25   2 -19    3.50    1.50
 -27  29 -11   17.00    3.00
 -27  28 -10   62.59    5.40
 -27  27  -9   54.29    5.40
 -27  26  -8    0.20    1.70
 -27  25  -7  200.08   11.90
  27 -24   6   16.20    3.80
 -27  23  -5  165.38   10.80
  27 -23   5  156.48    9.70
 -27  22  -4   27.90    4.70
  27 -22   4   28.00    4.50
  27 -21   3   46.00    5.30
  27 -20   2    1.20    1.90
  27 -19   1  192.58   12.00
  27 -18   0  277.27   15.30
  27 -17  -1   68.29    7.00
  27 -16  -2    2.00    2.10
  27 -15  -3   97.89    8.30
  27 -14  -4   14.40    3.80
  27 -13  -5   52.09    6.10
  27 -12  -6    3.60    2.40
  27 -11  -7  490.25   23.70
  27 -10  -8  192.78   12.70
  27  -9  -9    7.00    2.90
  27  -8 -10   44.60    5.70
  27  -7 -11   14.30    3.50
  27  -6 -12   82.79    7.40
  27  -5 -13   57.09    5.90
  27  -4 -14    2.50    2.00
  27  -3 -15   71.39    6.10
  27  -2 -16    0.40    1.30
  27  -1 -17   80.79    5.50
 -29  28  -9   99.39    6.50
 -29  27  -8   -0.60    1.20
 -29  26  -7   52.89    5.10
 -29  25  -6    4.50    2.10
 -29  24  -5  170.68   10.20
  29 -24   5  131.59    8.10
 -29  23  -4   38.20    4.80
  29 -23   4   24.90    3.80
 -29  22  -3  486.25   22.20
  29 -22   3  460.95   20.70
  29 -21   2    2.20    1.90
  29 -20   1    5.30    2.30
  29 -19   0   42.50    4.90
  29 -18  -1  176.18   11.10
  29 -17  -2    6.60    2.70
  29 -16  -3   -1.90    1.70
  29 -15  -4   10.90    3.20
  29 -14  -5    4.50    2.60
  29 -13  -6    1.60    2.10
  29 -12  -7   54.09    6.20
  29 -11  -8    4.90    2.50
  29 -10  -9   17.30    3.90
  29  -9 -10   21.50    4.80
  29  -8 -11   19.20    3.80
  29  -7 -12   39.00    4.80
  29  -6 -13   28.80    4.00
  29  -5 -14    1.50    1.50
  29  -4 -15    4.70    1.90
 -31  27  -7   20.20    2.80
 -31  26  -6   18.30    2.80
 -31  25  -5    1.20    1.40
 -31  24  -4   12.20    2.70
 -31  23  -3  133.59    8.00
  31 -23   3   95.39    6.60
 -31  22  -2   49.99    5.00
  31 -22   2   40.30    4.30
 -31  21  -1    4.50    1.90
  31 -21   1    5.30    2.20
  31 -20   0    6.50    2.30
  31 -19  -1  132.19    8.60
  31 -18  -2   -1.10    1.50
  31 -17  -3   94.59    7.40
  31 -16  -4   31.80    4.50
  31 -15  -5    3.80    2.10
  31 -14  -6  139.39    9.40
  31 -13  -7    9.10    2.70
  31 -12  -8   21.60    3.70
  31 -11  -9    7.10    2.50
  31 -10 -10   24.40    4.00
  31  -9 -11    9.60    2.50
  31  -8 -12   23.40    3.30
  31  -7 -13    0.40    1.30
 -33  24  -3    1.70    1.20
 -33  23  -2   11.40    2.20
  33 -23   2    8.60    2.00
 -33  22  -1   12.10    2.50
  33 -22   1    8.20    1.90
 -33  21   0    8.70    2.20
  33 -21   0   11.90    2.40
 -33  20   1    8.30    2.20
  33 -20  -1    4.20    1.70
 -33  19   2   13.00    2.70
  33 -19  -2   18.50    2.80
  33 -18  -3  200.58   10.40
  33 -17  -4    7.00    2.30
  33 -16  -5  140.29    8.50
  33 -15  -6   30.90    3.70
  33 -14  -7   -0.40    1.20
  33 -13  -8    1.30    1.40
  33 -12  -9   60.89    4.90
  34 -13   2    1.00    1.40
  34 -14   3   23.60    3.40
  34 -15   4   20.60    3.30
  34 -16   5   94.69    6.30
  34 -17   6    1.50    1.90
  32  -6  -4   57.99    4.70
  32  -7  -3    3.30    1.70
  32  -8  -2   15.40    3.10
  32  -9  -1   94.49    7.00
  32 -10   0   24.90    3.80
  32 -11   1    8.60    2.70
  32 -12   2   38.10    4.60
  32 -13   3    1.20    1.80
  32 -14   4  271.07   14.00
  32 -15   5   62.09    5.80
  32 -16   6   49.50    5.30
  32 -17   7  333.37   16.00
  32 -18   8   18.90    3.50
  32 -19   9    4.70    2.00
  32 -20  10    1.80    1.50
  32 -21  11   -0.50    1.30
  32 -22  12    0.90    1.40
  30  -2  -7   47.00    4.00
  30  -3  -6   12.20    2.70
  30  -4  -5    0.80    1.70
  30  -5  -4   -1.10    1.50
  30  -6  -3   43.50    5.10
  30  -7  -2    7.80    2.80
  30  -8  -1   26.70    4.50
  30  -9   0   34.40    5.10
  30 -10   1    7.20    2.70
  30 -11   2  268.77   15.00
  30 -12   3    5.20    2.50
 -30  12  -3    1.40    2.80
  30 -13   4  363.76   17.70
 -30  13  -4  308.87   15.00
  30 -14   5    1.70    1.90
 -30  14  -5    0.50    2.00
  30 -15   6   18.30    3.90
 -30  15  -6   19.10    3.40
  30 -16   7    0.00    1.80
 -30  16  -7    1.80    2.20
  30 -17   8   20.10    4.30
 -30  17  -8   25.00    3.30
  30 -18   9   77.69    6.70
 -30  18  -9   77.49    5.80
  30 -19  10   -0.80    1.60
 -30  19 -10    1.50    2.10
  30 -20  11  104.39    7.20
 -30  20 -11  100.49    6.50
  30 -21  12   60.29    5.30
 -30  21 -12   69.29    5.10
  30 -22  13    9.20    2.30
  30 -23  14    9.80    2.30
  28   1  -9   70.99    5.00
  28   0  -8   42.70    4.20
  28  -1  -7  106.49    7.30
  28  -2  -6    4.70    2.20
  28  -3  -5   28.10    4.20
  28  -4  -4    4.90    2.40
  28  -5  -3    2.60    2.40
  28  -6  -2  141.79   10.10
  28  -7  -1    3.00    2.50
  28  -8   0   73.09    7.60
  28  -9   1  176.98   12.10
  28 -10   2  175.88   12.30
  28 -11   3  266.07   16.00
  28 -12   4   69.49    7.20
  28 -13   5    4.70    2.90
  28 -14   6    4.80    2.30
 -28  14  -6    6.50    2.50
  28 -15   7   35.50    5.30
 -28  15  -7   40.50    4.50
  28 -16   8  116.89    9.10
 -28  16  -8  127.49    8.50
  28 -17   9    1.30    2.30
 -28  17  -9   -0.20    1.80
  28 -18  10    4.70    2.60
 -28  18 -10    1.70    2.00
  28 -19  11   70.39    6.40
 -28  19 -11   64.79    5.80
  28 -20  12    7.10    2.50
 -28  20 -12    5.60    2.20
  28 -21  13   32.20    4.20
 -28  21 -13   33.50    4.00
  28 -22  14   30.80    3.70
 -28  22 -14   33.00    3.80
  28 -23  15    1.50    1.40
  26   3 -10    0.00    1.50
  26   2  -9   19.00    3.20
  26   1  -8   -2.30    1.50
  26   0  -7    1.60    2.10
  26  -1  -6   30.50    4.40
  26  -2  -5   14.90    3.40
  26  -3  -4  237.08   14.00
  26  -4  -3   12.70    3.60
  26  -5  -2   19.60    4.10
  26  -6  -1   21.40    4.50
  26  -7   0    4.60    2.70
  26  -8   1  302.37   17.00
  26  -9   2   80.69    7.70
  26 -10   3 1144.49   46.90
  26 -11   4  455.65   22.60
  26 -12   5   82.79    7.80
 -26  12  -5   75.09    6.70
  26 -13   6    8.10    3.20
 -26  13  -6   12.70    3.20
  26 -14   7   18.50    4.20
 -26  14  -7   18.80    3.70
  26 -15   8   -1.50    1.70
 -26  15  -8    2.10    2.00
  26 -16   9   56.59    6.30
 -26  16  -9   52.39    5.60
  26 -17  10   20.10    4.30
 -26  17 -10   15.10    3.50
  26 -18  11  471.65   22.20
 -26  18 -11  467.75   21.50
  26 -19  12   27.00    4.40
 -26  19 -12   28.60    4.30
  26 -20  13  546.75   24.90
 -26  20 -13  582.64   24.70
  26 -21  14   44.70    4.90
 -26  21 -14   44.40    4.90
  26 -22  15   74.69    6.20
 -26  22 -15   84.89    6.50
  24   5 -11    0.20    1.80
  24   4 -10  174.18    9.90
  24   3  -9   14.50    3.50
  24   2  -8    3.60    2.30
  24   1  -7   33.20    4.80
  24   0  -6  444.66   21.60
  24  -1  -5   75.49    7.30
  24  -2  -4   87.79    7.90
  24  -2  -4   86.79    7.60
  24  -3  -3   69.19    7.10
  24  -3  -3   68.39    6.70
  24  -4  -2  237.38   14.10
  24  -4  -2  218.38   13.10
  24  -5  -1   40.70    5.30
  24  -5  -1   45.30    5.70
  24  -6   0  382.76   19.70
  24  -7   1   18.20    4.10
  24  -8   2  268.47   15.50
  24  -9   3 1092.69   42.90
 -24   9  -3  951.80   37.80
  24 -10   4   57.99    6.70
 -24  10  -4   55.79    5.00
  24 -11   5  171.68   11.40
 -24  11  -5  153.48    8.80
  24 -12   6  101.19    8.50
 -24  12  -6   99.89    7.00
  24 -13   7   94.09    8.30
 -24  13  -7   91.69    7.00
  24 -14   8  139.89   10.40
 -24  14  -8  150.88    9.30
  24 -15   9   16.90    4.10
 -24  15  -9   34.70    4.60
 -24  15  -9   24.70    3.80
  24 -16  10    3.60    2.60
 -24  16 -10    7.80    3.00
 -24  16 -10    1.80    2.00
  24 -17  11  960.40   39.80
 -24  17 -11  958.90   38.90
 -24  17 -11  945.51   38.80
  24 -18  12   38.40    5.60
 -24  18 -12   41.20    5.30
  24 -19  13 2190.58   81.49
 -24  19 -13 2154.28   80.79
  24 -20  14   36.20    5.00
 -24  20 -14   39.80    5.00
  24 -21  15  147.19    9.70
 -24  21 -15  149.49    9.80
  24 -22  16   14.50    3.50
 -24  22 -16   14.50    3.30
 -24  25 -19    3.70    3.50
  22   6 -11  114.49    7.60
  22   5 -10  160.28    9.90
  22   4  -9   24.90    4.20
  22   3  -8   -0.10    1.80
  22   2  -7   23.20    4.40
  22   1  -6   16.50    3.90
  22   0  -5   62.59    6.50
  22   0  -5   60.19    6.60
  22  -1  -4   -2.80    2.10
  22  -1  -4   -0.30    1.60
  22  -2  -3    7.20    2.80
  22  -2  -3   14.30    3.50
  22  -3  -2   33.80    4.70
  22  -3  -2   36.50    4.90
  22  -4  -1    9.70    3.20
  22  -4  -1    8.40    2.60
  22  -5   0  270.77   14.10
  22  -5   0  273.17   15.30
  22  -6   1    9.90    3.20
  22  -6   1   13.70    3.30
  22  -7   2   42.60    5.40
 -22   7  -2   40.90    3.40
  22  -8   3  424.46   20.60
 -22   8  -3  399.16   16.90
  22  -9   4  111.89    8.90
 -22   9  -4  115.79    6.70
  22 -10   5   12.60    3.20
 -22  10  -5   13.30    2.70
  22 -11   6  482.75   22.20
 -22  11  -6  439.96   19.50
  22 -12   7    8.10    3.00
 -22  12  -7    8.90    2.10
  22 -13   8    1.90    2.20
 -22  13  -8    5.30    2.10
  22 -14   9  132.39    9.60
 -22  14  -9  125.79    8.30
  22 -15  10  194.18   12.10
 -22  15 -10  172.38   11.00
 -22  15 -10  182.38   10.60
  22 -16  11  958.50   40.20
 -22  16 -11  936.41   39.30
 -22  16 -11 1018.50   39.40
  22 -17  12   52.79    6.30
 -22  17 -12   57.59    6.00
 -22  17 -12   59.89    6.20
  22 -18  13  120.59    9.30
 -22  18 -13  117.59    9.00
 -22  18 -13  123.39    9.10
  22 -19  14  164.18   11.00
 -22  19 -14  183.78   11.50
 -22  19 -14  162.28   10.80
  22 -20  15  281.67   15.40
 -22  20 -15  297.07   15.60
  22 -21  16  168.98   10.70
 -22  21 -16  169.28   10.90
 -22  21 -16  174.78   11.70
  22 -22  17  106.99    7.80
 -22  22 -17  122.89    8.40
 -22  22 -17  100.29    8.70
 -22  23 -18   59.49    6.10
 -22  24 -19    9.90    3.00
 -22  25 -20   60.79    5.80
 -22  26 -21   -3.70    1.90
  20   8 -12   -1.90    2.60
  20   7 -11  344.37   16.60
  20   6 -10   38.70    4.90
  20   5  -9  579.74   25.90
  20   4  -8   32.00    5.40
  20   4  -8   33.20    5.10
  20   3  -7  334.77   17.40
  20   3  -7  330.87   17.30
  20   2  -6   10.70    3.10
  20   2  -6   11.60    3.20
  20   1  -5  232.08   13.00
  20   1  -5  233.48   13.50
  20   0  -4   21.00    3.80
  20   0  -4   25.60    4.00
  20  -1  -3   76.29    6.60
  20  -1  -3   78.39    7.00
  20  -2  -2  238.78   13.50
  20  -2  -2  231.18   12.60
  20  -3  -1  417.26   19.10
  20  -3  -1  414.76   20.00
  20  -4   0  632.84   27.20
  20  -4   0  604.74   25.90
  20  -5   1   79.69    6.40
  20  -5   1   83.89    7.20
  20  -6   2    1.80    1.90
  20  -6   2    8.70    2.30
 -20   6  -2    6.40    1.60
  20  -7   3  233.18   13.20
 -20   7  -3  233.38   10.50
  20  -8   4  616.24   26.50
 -20   8  -4  576.64   23.30
  20  -9   5   59.39    5.90
 -20   9  -5   49.40    4.30
  20 -10   6  557.34   25.00
 -20  10  -6  552.54   22.60
  20 -11   7  465.95   21.80
 -20  11  -7  460.95   19.70
  20 -12   8    4.10    2.20
 -20  12  -8    4.50    1.60
  20 -13   9   77.19    7.00
 -20  13  -9   74.89    6.00
  20 -14  10  327.27   16.90
 -20  14 -10  326.07   15.50
 -20  14 -10  308.97   16.10
  20 -15  11   12.90    3.70
 -20  15 -11   19.60    3.50
 -20  15 -11   15.80    3.70
  20 -16  12    5.80    2.60
 -20  16 -12   -0.30    1.70
 -20  16 -12    2.20    1.80
  20 -17  13  678.33   29.50
 -20  17 -13  631.34   28.70
 -20  17 -13  689.93   28.90
  20 -18  14   17.70    4.50
  20 -18  14   22.10    4.70
 -20  18 -14   21.70    5.20
 -20  18 -14   29.30    5.10
 -20  18 -14   29.20    4.50
  20 -19  15   25.40    4.40
 -20  19 -15   23.60    4.70
 -20  19 -15   16.10    3.70
 -20  19 -15   21.20    4.50
  20 -20  16   96.09    6.90
  20 -20  16   93.39    7.90
 -20  20 -16  110.69    8.70
 -20  20 -16   94.69    7.90
 -20  20 -16   92.89    8.40
  20 -21  17   -1.30    2.10
  20 -21  17   -0.30    1.90
 -20  21 -17    4.40    3.00
 -20  21 -17    0.00    1.90
  20 -22  18    2.50    2.10
 -20  22 -18   -1.10    2.20
  20 -23  19   67.59    5.20
 -20  23 -19   71.79    6.80
  20 -24  20    6.40    1.90
 -20  24 -20    0.00    1.60
  20 -25  21    3.50    1.80
 -20  25 -21    0.10    1.70
 -20  26 -22   87.29    6.20
  18   9 -12    0.10    2.40
  18   8 -11  483.25   21.80
  18   7 -10   31.50    4.90
  18   6  -9  541.25   24.20
  18   6  -9  502.35   23.80
  18   5  -8   41.10    5.60
  18   5  -8   33.10    4.90
  18   4  -7   35.50    4.70
  18   4  -7   31.70    4.70
  18   3  -6   -0.50    2.10
  18   3  -6    1.80    2.00
  18   2  -5  151.78   10.00
  18   2  -5  151.78    9.70
  18   1  -4   51.29    5.50
  18   1  -4   47.70    5.10
  18   0  -3   49.10    5.20
  18   0  -3   52.29    5.10
  18  -1  -2  741.83   30.50
  18  -1  -2  762.42   31.40
  18  -2  -1  684.93   28.60
  18  -2  -1  730.83   29.90
  18  -3   0 4479.85  158.68
  18  -3   0 4443.66  157.48
  18  -4   1  559.74   23.10
  18  -4   1  552.34   24.20
 -18   4  -1  548.85   20.50
  18  -5   2  403.06   17.50
  18  -5   2  393.36   18.50
 -18   5  -2  393.16   15.50
  18  -6   3    1.80    1.90
  18  -6   3    3.20    1.70
 -18   6  -3    3.90    1.30
  18  -7   4  872.51   35.00
 -18   7  -4  854.21   32.20
  18  -8   5    2.30    1.80
 -18   8  -5    1.90    1.20
  18  -9   6   20.10    3.60
 -18   9  -6   23.20    2.90
  18 -10   7    4.70    2.30
 -18  10  -7    7.70    2.10
  18 -11   8  440.36   20.30
 -18  11  -8  421.16   18.40
  18 -12   9    3.70    2.10
 -18  12  -9    3.20    1.70
  18 -13  10   35.40    4.30
 -18  13 -10   28.60    4.20
 -18  13 -10   33.60    3.90
  18 -14  11    3.40    2.00
 -18  14 -11    2.40    2.10
 -18  14 -11    2.00    1.50
  18 -15  12  133.79    8.80
  18 -15  12  144.89   10.00
 -18  15 -12  140.99    9.30
 -18  15 -12  140.29    9.10
  18 -16  13 1128.59   43.40
 -18  16 -13 1124.59   44.80
 -18  16 -13 1140.29   44.40
 -18  16 -13 1125.29   46.10
  18 -17  14  196.28   12.10
  18 -17  14  180.98   10.80
 -18  17 -14  193.68   11.50
 -18  17 -14  210.88   12.60
 -18  17 -14  183.08   11.70
  18 -18  15  208.78   13.00
  18 -18  15  222.38   12.00
 -18  18 -15  223.88   13.70
 -18  18 -15  224.88   13.00
 -18  18 -15  218.68   12.80
  18 -19  16  873.41   36.30
  18 -19  16  916.51   38.10
 -18  19 -16  920.11   37.90
 -18  19 -16  948.71   38.80
  18 -20  17  117.59    8.10
  18 -20  17   95.89    8.10
 -18  20 -17   98.29    8.50
 -18  20 -17  114.29    8.70
 -18  20 -17  105.89    9.00
  18 -21  18   17.40    3.70
 -18  21 -18   14.80    3.70
  18 -22  19  175.98   10.00
 -18  22 -19  165.28   11.20
  18 -23  20  587.24   24.40
 -18  23 -20  587.64   26.30
  18 -24  21  133.49    7.80
 -18  24 -21  125.39    9.00
  18 -25  22  302.57   13.10
 -18  25 -22  287.67   14.70
  18 -26  23   10.90    2.20
 -18  26 -23    8.60    2.20
  16   9 -11  143.29    9.80
  16   8 -10   -1.30    2.20
  16   8 -10    3.60    2.90
  16   7  -9    9.40    2.90
  16   7  -9   14.40    3.30
  16   6  -8    3.40    2.40
  16   6  -8    5.00    2.40
  16   5  -7   12.70    3.10
  16   5  -7   16.90    3.50
  16   4  -6  104.39    7.70
  16   4  -6  108.69    8.10
  16   3  -5   -1.20    1.20
  16   3  -5    0.50    1.60
  16   2  -4   27.50    3.60
  16   2  -4   27.90    3.90
  16   1  -3   42.70    4.50
  16   1  -3   42.80    4.40
  16   0  -2    4.80    2.20
  16   0  -2    6.60    2.10
  16  -1  -1   29.60    6.60
  16  -1  -1   41.90    4.10
  16  -2   0  458.15   19.40
  16  -3   1   62.89    4.90
 -16   3  -1   68.09    3.40
  16  -4   2  193.28    9.80
 -16   4  -2  199.68    8.30
  16  -5   3  443.36   18.40
 -16   5  -3  432.76   16.90
  16  -6   4  157.68    8.40
 -16   6  -4  160.98    7.50
 -16   7  -5 1283.67   46.60
 -16   8  -6  650.53   25.10
 -16   9  -7   15.00    2.50
 -16  10  -8   99.89    6.20
  16 -11   9   77.09    6.50
 -16  11  -9   88.09    5.90
  16 -12  10  490.95   21.80
 -16  12 -10  502.25   20.50
 -16  12 -10  444.26   20.80
  16 -13  11   17.50    3.60
 -16  13 -11   15.50    3.10
 -16  13 -11   11.70    3.10
  16 -14  12  725.23   30.10
  16 -14  12  703.13   28.80
 -16  14 -12  710.43   28.90
 -16  14 -12  683.93   29.30
  16 -15  13  436.06   19.70
  16 -15  13  452.05   21.00
 -16  15 -13  425.86   21.10
 -16  15 -13  445.96   19.80
 -16  15 -13  421.36   20.10
  16 -16  14  528.05   24.50
  16 -16  14  550.14   23.60
 -16  16 -14  556.14   23.90
 -16  16 -14  511.95   24.00
 -16  16 -14  547.95   24.90
  16 -17  15   12.50    3.10
  16 -17  15    8.90    2.90
 -16  17 -15   11.90    3.40
 -16  17 -15    9.40    2.80
 -16  17 -15   11.70    3.40
  16 -18  16  502.75   23.60
  16 -18  16  489.75   22.50
 -16  18 -16  528.35   24.30
 -16  18 -16  476.05   23.10
 -16  18 -16  514.45   23.10
  16 -19  17   67.79    6.30
  16 -19  17   62.99    6.40
 -16  19 -17   54.09    6.50
 -16  19 -17   55.89    6.30
 -16  19 -17   55.89    6.60
  16 -20  18  512.05   23.00
 -16  20 -18  544.45   24.80
 -16  20 -18  502.05   23.90
 -16  20 -18  494.85   23.70
  16 -21  19  155.58    9.80
 -16  21 -19  139.59   10.20
  16 -22  20  166.98   10.30
 -16  22 -20  187.28   11.60
  16 -23  21   86.99    6.70
 -16  23 -21   84.19    7.30
  16 -24  22  524.75   22.00
 -16  24 -22  518.75   23.40
  16 -25  23   66.09    5.00
 -16  25 -23   58.39    5.60
  16 -26  24  212.98    9.50
 -16  26 -24  194.38   10.40
  14  10 -11    1.10    2.90
  14  10 -11    5.00    2.80
  14   9 -10  105.99    8.10
  14   9 -10  102.09    8.10
  14   8  -9  144.29    9.50
  14   8  -9  134.99    9.20
  14   7  -8  227.48   12.70
  14   7  -8  226.38   12.50
  14   6  -7   -0.10    2.00
  14   6  -7    3.50    2.20
  14   5  -6  155.78    9.50
  14   5  -6  175.98   10.30
  14   4  -5  397.36   18.60
  14   4  -5  409.56   18.10
  14   3  -4  106.79    7.00
  14   2  -3  104.69    6.70
  14   1  -2  303.77   13.80
  14   0  -1  357.96   15.50
  14  -1   0    3.20    1.30
  14  -2   1   15.50    2.50
 -14   2  -1   14.80    1.30
  14  -3   2   44.60    3.60
 -14   3  -2   38.90    2.50
  14  -4   3    8.80    2.10
 -14   4  -3    7.20    1.40
  14  -5   4  140.89    7.40
 -14   5  -4  142.99    6.60
 -14   6  -5  538.85   20.60
 -14   7  -6 1000.80   36.70
 -14   8  -7 2718.03   95.89
 -14   9  -8  430.66   17.60
 -14  10  -9  473.25   19.40
 -14  11 -10  494.25   20.40
 -14  12 -11  105.19    6.70
  14 -13  12  677.13   27.70
  14 -13  12  609.84   26.30
 -14  13 -12  620.74   26.70
 -14  13 -12  661.63   26.30
  14 -14  13  109.69    8.20
  14 -14  13  120.89    7.80
 -14  14 -13  121.19    7.80
 -14  14 -13  110.49    7.80
 -14  14 -13  105.49    9.00
  14 -15  14  412.06   19.00
  14 -15  14  412.36   19.80
 -14  15 -14  421.66   20.20
 -14  15 -14  406.56   19.40
 -14  15 -14  418.46   19.00
  14 -16  15   21.30    3.90
  14 -16  15   17.60    4.10
 -14  16 -15   19.90    4.20
 -14  16 -15   24.20    3.90
  14 -17  16   72.39    6.60
  14 -17  16   69.29    6.70
 -14  17 -16   79.69    7.40
 -14  17 -16   73.89    6.50
 -14  17 -16   60.49    6.30
  14 -18  17   85.99    7.10
  14 -18  17   74.19    6.70
 -14  18 -17   64.39    6.60
 -14  18 -17   84.09    7.40
 -14  18 -17   72.99    7.10
  14 -19  18   83.39    7.30
 -14  19 -18   81.39    7.20
 -14  19 -18   84.49    7.80
  14 -20  19  194.58   11.70
 -14  20 -19  194.28   12.40
 -14  20 -19  170.28   11.50
  14 -21  20   56.69    6.00
 -14  21 -20   60.89    6.70
  14 -22  21    7.30    2.70
 -14  22 -21    9.10    2.70
  14 -23  22  211.08   11.30
 -14  23 -22  179.98   11.70
  14 -24  23   38.30    4.40
 -14  24 -23   34.20    4.50
  14 -25  24  190.18    9.70
 -14  25 -24  186.68   10.40
  14 -26  25   11.90    2.30
 -14  26 -25   11.60    2.40
  12  12 -12  111.69    8.80
  12  11 -11  527.25   24.00
  12  10 -10   80.59    7.10
  12  10 -10   77.59    6.50
  12   9  -9  308.67   15.20
  12   9  -9  281.37   15.00
  12   8  -8    4.20    2.20
  12   8  -8   10.60    2.90
  12   7  -7   15.70    3.60
  12   7  -7   18.90    3.20
  12   6  -6  474.65   20.50
  12   5  -5 1363.96   50.89
  12   4  -4    2.80    1.70
  12   3  -3  313.07   13.90
  12   2  -2 4003.00  140.49
  12   1  -1  663.93   25.60
  12   0   0  770.12   29.10
  12  -1   1   11.40    2.10
 -12   1  -1   13.10    1.10
 -12   1  -1   11.90    1.10
  12  -2   2  225.68    9.80
 -12   2  -2  216.08    8.40
 -12   2  -2  201.68    8.40
  12  -3   3    9.40    1.90
 -12   3  -3    4.40    1.00
  12  -4   4  249.08   10.70
 -12   4  -4  239.38    9.80
 -12   5  -5 1443.16   51.29
 -12   6  -6  730.73   27.10
 -12   7  -7 3120.49  109.29
 -12   8  -8 2343.07   82.99
 -12   9  -9 1482.95   53.69
 -12  10 -10   48.50    4.10
 -12  11 -11 1310.17   48.50
 -12  12 -12  430.66   18.40
  12 -13  13   33.60    4.30
 -12  13 -13   38.80    4.20
  12 -14  14 2084.79   78.59
  12 -14  14 2182.18   79.59
 -12  14 -14 2153.38   78.39
 -12  14 -14 2083.89   79.09
 -12  14 -14 2234.88   79.89
  12 -15  15  381.06   18.00
  12 -15  15  388.06   18.50
 -12  15 -15  379.26   17.70
 -12  15 -15  387.96   18.40
 -12  15 -15  363.76   18.50
  12 -16  16   18.00    3.90
  12 -16  16   16.30    3.60
 -12  16 -16   17.20    3.80
 -12  16 -16   25.20    4.60
 -12  16 -16   21.80    3.60
  12 -17  17  738.23   31.20
 -12  17 -17  731.13   31.00
 -12  17 -17  770.52   32.20
 -12  17 -17  717.63   31.60
  12 -18  18    2.30    2.20
 -12  18 -18    4.60    2.40
 -12  18 -18    5.80    2.70
  12 -19  19   93.39    7.80
 -12  19 -19   84.89    7.60
 -12  19 -19   72.89    7.40
  12 -20  20    3.40    2.40
 -12  20 -20    0.40    1.90
 -12  20 -20    6.90    3.60
  12 -21  21  169.38   10.90
 -12  21 -21  181.08   11.60
  12 -22  22    4.50    2.60
 -12  22 -22    1.60    2.00
  12 -23  23   81.69    6.70
 -12  23 -23   81.19    7.00
  12 -24  24   91.69    6.50
 -12  24 -24   74.49    6.40
  12 -25  25   57.09    4.50
 -12  25 -25   45.00    4.40
  10  14 -13   52.59    7.40
  10  13 -12    1.60    2.70
  10  12 -11   20.60    4.30
  10  11 -10  492.75   22.10
  10  10  -9  148.99    9.00
 -10 -10   9  136.89    7.30
  10   9  -8  365.36   16.80
  10   8  -7    7.00    2.20
  10   7  -6  746.93   29.40
  10   6  -5  490.35   20.20
  10   5  -4   91.99    5.80
  10   4  -3  522.95   20.70
  10   3  -2 4570.84  159.48
  10   2  -1  268.27   11.50
  10   1   0  157.48    7.50
  10   0   1 1439.36   51.49
  10  -1   2   37.40    2.90
 -10   1  -2   33.70    1.90
  10  -2   3  562.54   21.10
 -10   2  -3  551.74   20.10
  10  -3   4   17.70    2.10
 -10   3  -4   13.60    1.50
 -10   4  -5    1.30    0.80
 -10   5  -6  458.45   17.40
 -10   6  -7  846.02   31.00
 -10   7  -8 2491.35   87.69
 -10   8  -9  672.43   25.50
 -10   9 -10 2590.44   91.69
 -10  10 -11 1496.35   54.49
 -10  11 -12   11.60    2.40
 -10  12 -13  671.43   26.80
  10 -13  14  474.35   21.00
 -10  13 -14  488.75   20.50
 -10  13 -14  469.25   21.10
  10 -14  15  465.25   21.00
  10 -14  15  462.95   21.30
 -10  14 -15  447.16   21.10
 -10  14 -15  493.45   21.70
 -10  14 -15  482.75   20.60
  10 -15  16   73.09    6.50
  10 -15  16   70.59    6.50
 -10  15 -16   71.09    6.50
 -10  15 -16   65.49    6.30
 -10  15 -16   74.39    6.00
  10 -16  17  834.42   35.00
 -10  16 -17  872.71   35.80
 -10  16 -17  858.91   34.70
  10 -17  18  616.94   27.50
 -10  17 -18  641.24   28.30
 -10  17 -18  639.04   27.40
  10 -18  19  107.39    8.60
 -10  18 -19  114.79    8.30
 -10  18 -19  101.59    8.60
  10 -19  20   34.70    5.10
 -10  19 -20   33.40    5.00
 -10  19 -20   28.00    5.50
  10 -20  21   35.00    5.30
 -10  20 -21   22.30    4.60
  10 -21  22   66.59    6.70
 -10  21 -22   76.39    7.10
  10 -22  23   20.40    4.20
 -10  22 -23   19.60    3.80
  10 -23  24  161.78    9.60
 -10  23 -24  145.19    9.50
  10 -24  25  251.67   12.30
 -10  24 -25  240.78   12.50
  10 -25  26    6.80    1.90
 -10  25 -26    4.90    1.70
   8  15 -13   10.40    3.80
   8  14 -12    3.20    2.80
   8  13 -11    2.50    2.20
   8  12 -10 1231.48   47.30
   8  11  -9  155.78    9.10
  -8 -11   9  157.48    7.90
   8  10  -8  307.97   13.80
  -8 -10   8  266.27   12.10
   8   9  -7  416.86   17.90
   8   8  -6  667.13   26.30
   8   7  -5   48.40    4.00
   8   6  -4   29.30    3.00
  -8  -6   4   25.20    1.90
  -8  -5   3    8.80    1.10
   8   4  -2 1328.87   47.80
   8   3  -1  840.32   30.80
   8   2   0    3.00    1.10
   8   0   2 1170.18   40.70
  -8   0  -2 1101.19   39.50
   8  -1   3 3199.38  107.59
  -8   1  -3 2975.20  106.59
   8  -2   4   73.19    4.00
  -8   2  -4   72.89    3.50
  -8   3  -5 3273.77  113.49
  -8   4  -6 4270.67  147.89
  -8   5  -7  467.85   17.70
  -8   6  -8  810.42   29.70
  -8   7  -9   20.10    2.30
  -8   8 -10 1786.32   63.79
  -8   9 -11 3926.51  137.49
  -8  10 -12   46.30    3.90
  -8  11 -13 1025.20   38.60
  -8  12 -14  303.47   14.00
   8 -13  15  587.44   25.40
  -8  13 -15  604.74   24.80
  -8  13 -15  634.74   26.10
  -8  13 -15  586.84   25.60
   8 -14  16  483.15   21.80
  -8  14 -16  492.25   22.20
  -8  14 -16  494.45   21.30
  -8  14 -16  489.25   22.10
   8 -15  17   88.39    7.20
  -8  15 -17   89.29    7.40
  -8  15 -17   81.29    6.60
   8 -16  18 1104.49   44.10
  -8  16 -18 1103.49   43.50
  -8  16 -18 1114.19   44.50
   8 -17  19    1.80    2.30
  -8  17 -19   -1.70    2.50
  -8  17 -19   -0.10    1.70
   8 -18  20  459.95   21.80
  -8  18 -20  461.25   22.20
  -8  18 -20  456.85   20.80
  -8  18 -20  431.56   21.20
   8 -19  21  161.08   11.10
  -8  19 -21  175.58   11.20
   8 -20  22  131.09    9.60
  -8  20 -22  135.59    9.80
   8 -21  23    3.40    2.20
  -8  21 -23    1.20    1.90
   8 -22  24  138.09    8.90
  -8  22 -24  119.89    8.60
   8 -23  25   28.50    4.00
  -8  23 -25   26.20    3.80
   8 -24  26   11.00    2.60
  -8  24 -26    7.20    2.00
  -6 -20  17  107.19    7.10
  -6 -19  16   44.90    5.20
  -6 -18  15  127.59    8.70
  -6 -17  14  270.87   14.40
   6  16 -13   37.90    3.60
   6  16 -13   33.00    6.70
  -6 -16  13   41.70    5.80
   6  15 -12   46.20    4.10
   6  15 -12   45.90    5.50
  -6 -15  12   48.50    6.10
   6  14 -11  179.88    9.20
   6  14 -11  178.68   10.20
   6  13 -10  435.56   19.20
   6  13 -10  434.56   18.10
   6  12  -9  769.92   28.90
   6  12  -9  757.42   29.80
  -6 -12   9  717.93   28.50
   6  11  -8  282.57   12.80
  -6 -11   8  251.77   11.50
   6  10  -7    1.40    1.10
   6   9  -6  553.74   21.90
   6   8  -5  545.05   21.30
   6   7  -4    2.40    1.20
  -6  -7   4    6.80    1.50
   6   6  -3   77.89    4.40
  -6  -6   3   69.69    3.50
   6   5  -2    5.80    1.20
  -6  -5   2    7.70    0.90
   6   4  -1  597.94   21.40
  -6  -4   1  550.64   20.20
   6   3   0  304.97   11.90
   6   2   1   26.70    2.10
   6   1   2 1147.89   40.60
  -6  -1  -2 1143.99   39.80
   6   0   3  823.72   28.60
  -6   0  -3  767.72   27.90
   6  -1   4   54.89    3.10
  -6   1  -4   50.09    2.60
  -6   2  -5 2322.97   80.69
  -6   3  -6   24.10    1.90
  -6   4  -7 1252.77   44.40
  -6   5  -8    3.50    1.10
  -6   6  -9  348.17   13.80
  -6   7 -10  716.33   26.80
  -6   8 -11 1334.97   48.30
  -6   9 -12  119.29    6.60
  -6  10 -13  241.38   11.20
  -6  11 -14   13.30    2.40
   6 -12  15  406.96   18.60
  -6  12 -15  432.96   18.00
  -6  12 -15  412.76   21.80
  -6  12 -15  393.56   18.70
   6 -13  16 1011.30   40.40
  -6  13 -16 1039.20   39.70
  -6  13 -16 1038.20   40.60
   6 -14  17  257.97   13.90
  -6  14 -17  278.67   14.50
  -6  14 -17  267.37   13.40
   6 -15  18  813.72   33.90
  -6  15 -18  823.92   33.20
  -6  15 -18  814.12   33.90
   6 -16  19    6.80    2.60
  -6  16 -19    3.70    2.30
  -6  16 -19    1.40    2.60
   6 -17  20  682.03   29.40
  -6  17 -20  654.13   29.20
  -6  17 -20  645.34   28.70
  -6  17 -20  682.23   28.20
   6 -18  21   68.29    7.10
  -6  18 -21   83.19    7.30
   6 -19  22  190.08   11.90
  -6  19 -22  188.68   11.90
   6 -20  23    4.30    2.30
  -6  20 -23    5.90    2.60
   6 -21  24    8.90    2.70
  -6  21 -24    9.10    2.50
   6 -22  25   10.80    2.60
  -6  22 -25    8.70    2.40
   6 -23  26   88.59    6.00
  -6  23 -26   73.89    5.50
  -4 -23  19   13.10    2.50
  -4 -22  18  155.48    8.60
  -4 -21  17    9.80    2.90
  -4 -20  16    2.70    2.40
   4  19 -15  246.08   11.20
  -4 -19  15  248.78   13.30
   4  18 -14    8.40    2.10
  -4 -18  14   12.30    3.20
   4  17 -13   75.69    5.80
  -4 -17  13   76.99    6.90
   4  16 -12  826.92   31.60
   4  16 -12  787.12   32.00
  -4 -16  12  783.02   32.80
   4  15 -11  842.12   31.70
   4  15 -11  792.92   31.90
  -4 -15  11  769.12   32.60
   4  14 -10  901.91   34.40
   4  14 -10  917.11   34.20
  -4 -14  10  820.72   34.90
   4  13  -9  478.45   19.80
   4  13  -9  493.25   20.00
  -4 -13   9  454.35   19.10
   4  12  -8   69.19    4.80
  -4 -12   8   55.69    4.20
   4  11  -7   10.80    2.10
  -4 -11   7    9.60    1.80
   4  10  -6 2346.37   83.09
   4   9  -5  133.59    6.70
   4   8  -4  249.58   10.50
   4   7  -3  596.94   22.20
   4   6  -2  334.27   12.30
  -4  -6   2  292.67   11.70
   4   5  -1  884.51   30.10
  -4  -5   1  759.32   29.40
  -4  -5   1  870.41   29.50
   4   4   0   33.50    2.20
  -4  -4   0   37.10    1.70
  -4  -4   0   32.10    1.70
   4   3   1  765.92   27.10
  -4  -3  -1  749.13   26.40
   4   2   2  408.86   15.40
  -4  -2  -2  428.26   14.90
   4   1   3  733.13   25.40
  -4  -1  -3  685.73   24.90
  -4   0  -4  971.50   34.00
  -4   1  -5 2997.70  103.69
  -4   2  -6  689.73   24.80
  -4   4  -8   10.40    1.50
  -4   5  -9  297.67   11.90
  -4   6 -10  288.37   11.80
  -4   7 -11   42.30    3.30
  -4   8 -12  783.22   29.50
  -4   9 -13  383.96   16.00
  -4  10 -14 4126.79  144.89
  -4  11 -15  724.53   28.50
   4 -12  16  132.59    8.70
  -4  12 -16  139.49    8.00
  -4  12 -16  133.99    8.60
   4 -13  17   72.29    6.40
  -4  13 -17   85.39    6.30
  -4  13 -17   86.09    6.80
   4 -14  18  524.85   23.10
  -4  14 -18  504.45   22.90
  -4  14 -18  496.05   22.10
   4 -15  19   11.30    3.50
  -4  15 -19   16.00    3.70
  -4  15 -19   16.70    3.60
  -4  15 -19   19.60    4.40
   4 -16  20   27.80    4.80
  -4  16 -20   32.10    4.80
   4 -17  21   63.69    7.00
  -4  17 -21   74.49    7.40
  -4  17 -21   63.89    6.50
   4 -18  22   -1.20    1.70
  -4  18 -22   -2.90    1.40
   4 -19  23   48.50    5.90
  -4  19 -23   45.00    5.40
   4 -20  24   30.70    4.70
  -4  20 -24   35.00    4.50
   4 -21  25  211.28   11.70
  -4  21 -25  210.78   11.10
   4 -22  26   59.39    5.10
  -4  22 -26   53.19    4.50
   4 -23  27    7.70    2.00
  -4  23 -27    6.80    1.50
  -2 -24  19    4.90    2.00
  -2 -23  18    9.50    2.50
   2  22 -17    9.00    1.80
  -2 -22  17   14.30    3.30
   2  21 -16   10.90    2.30
  -2 -21  16   15.20    3.40
   2  20 -15  213.48   10.80
  -2 -20  15  206.18   12.00
   2  19 -14  221.38   11.30
  -2 -19  14  200.68   12.10
   2  18 -13    8.80    2.40
  -2 -18  13    6.90    3.00
   2  17 -12  619.24   24.80
   2  17 -12  579.74   24.30
  -2 -17  12  561.64   25.40
   2  16 -11  758.12   29.80
   2  16 -11  730.63   29.20
  -2 -16  11  722.63   30.50
   2  15 -10 1634.74   58.69
   2  15 -10 1658.63   59.29
  -2 -15  10 1504.85   59.79
   2  14  -9   46.40    4.10
   2  14  -9   49.00    4.30
  -2 -14   9   49.70    3.90
   2  13  -8  204.38    9.50
  -2 -13   8  182.58    9.00
   2  12  -7  175.28    8.30
   2  12  -7  173.48    7.70
  -2 -12   7  166.28    8.00
   2  11  -6 1015.50   37.50
   2  11  -6 1076.29   38.20
   2  10  -5  146.49    6.90
   2  10  -5  143.79    6.40
   2   9  -4  165.48    7.00
   2   9  -4  171.58    7.40
   2   8  -3  554.84   20.20
   2   8  -3  540.95   19.90
   2   7  -2 1055.79   37.70
   2   7  -2 1072.29   37.40
   2   6  -1  287.27   10.30
   2   6  -1  282.27   10.60
  -2  -6   1  266.57   10.40
   2   5   0 1608.44   53.29
   2   5   0 1542.65   52.89
  -2  -5   0 1406.66   53.09
  -2  -5   0 1551.34   53.09
   2   4   1 3549.84  117.29
   2   4   1 3350.06  116.89
  -2  -4  -1 3431.46  117.09
  -2  -4  -1 3258.97  117.09
   2   3   2  106.59    4.40
   2   3   2  123.49    4.70
  -2  -3  -2  115.99    4.60
   2   2   3  149.09    5.70
  -2  -2  -3  139.69    5.60
  -2  -1  -4   54.69    2.60
  -2   0  -5   12.20    1.20
  -2   1  -6 2068.29   71.99
  -2   2  -7 1891.21   66.09
  -2   3  -8 2088.79   73.09
  -2   4  -9    8.20    1.50
  -2   5 -10 1270.27   45.50
  -2   6 -11  968.60   35.40
  -2   7 -12  290.47   12.30
  -2   8 -13  164.88    8.20
  -2   9 -14  367.06   15.50
  -2  10 -15   93.29    6.00
   2 -11  16    4.00    2.20
  -2  11 -16    5.00    1.90
  -2  11 -16    7.30    2.20
   2 -12  17  181.88   10.60
  -2  12 -17  163.48   10.20
  -2  12 -17  183.88    9.80
   2 -13  18   75.89    6.60
  -2  13 -18   77.89    6.60
  -2  13 -18   76.69    6.10
  -2  13 -18   71.69    6.10
   2 -14  19   69.49    6.90
  -2  14 -19   79.49    6.60
  -2  14 -19   81.29    6.70
   2 -15  20    5.30    2.80
  -2  15 -20    1.60    1.60
  -2  15 -20    3.60    2.60
   2 -16  21   31.30    5.10
  -2  16 -21   24.10    4.30
  -2  16 -21   22.10    5.00
   2 -17  22   35.20    5.40
  -2  17 -22   36.50    7.30
  -2  17 -22   38.30    5.10
   2 -18  23  251.87   13.80
  -2  18 -23  215.18   12.70
   2 -19  24   12.70    3.30
  -2  19 -24    6.20    2.40
   2 -20  25  376.16   17.50
  -2  20 -25  356.16   16.50
   2 -21  26   23.80    3.60
  -2  21 -26   19.40    2.80
   2 -22  27   25.50    3.10
  -2  22 -27   21.20    2.10
   0 -25  19   38.50    3.80
   0 -24  18    0.50    1.70
   0  23 -17   83.79    5.50
   0 -23  17   83.29    6.70
   0  22 -16   15.10    2.90
   0 -22  16    9.70    2.90
   0  21 -15   20.60    3.40
   0 -21  15   19.50    4.20
   0  20 -14   65.89    5.90
   0 -20  14   71.79    6.60
   0  19 -13   22.30    3.60
   0 -19  13   22.10    4.50
   0  18 -12  126.79    8.30
   0 -18  12  121.59    8.80
   0  17 -11    5.60    2.20
   0 -17  11    4.60    2.20
   0  16 -10  293.27   13.90
   0  16 -10  285.97   12.70
   0 -16  10  263.37   14.10
   0  15  -9   59.39    4.40
   0  15  -9   63.79    5.10
   0 -15   9   63.09    4.60
   0  14  -8  498.25   19.40
   0  14  -8  479.15   19.40
   0 -14   8  488.35   19.60
   0  13  -7  470.75   18.50
   0  13  -7  492.45   18.50
   0 -13   7  446.26   18.50
   0  12  -6   52.79    3.50
   0  12  -6   50.09    3.40
   0 -12   6   47.90    3.50
   0  11  -5  307.27   11.90
   0  11  -5  288.57   12.00
   0  10  -4 1123.19   39.50
   0  10  -4 1092.89   39.70
   0   9  -3  139.99    6.20
   0   9  -3  140.29    5.90
   0   8  -2 1117.89   39.80
   0   8  -2 1129.59   39.50
   0   7  -1 1428.56   48.50
   0   7  -1 1345.57   48.80
   0  -7   1 1402.96   48.90
   0   6   0 2520.55   85.09
   0   6   0 2444.96   85.39
   0  -6   0 2426.56   85.39
   0   5   1  687.23   22.10
   0   5   1  615.04   22.30
   0  -5  -1  607.84   22.30
   0  -5  -1  603.84   22.00
   0  -4  -2 6347.77  218.08
   0  -3  -3  593.94   21.10
   0  -3  -3  596.14   20.90
   0  -1  -5  242.58    9.20
   0   1  -7   13.10    1.70
   0   2  -8  852.81   30.60
   0   3  -9 1002.10   35.90
   0   4 -10 2119.09   74.49
   0   5 -11 1891.01   66.89
   0   6 -12  430.66   17.00
   0   7 -13  969.90   35.90
   0   8 -14 1701.43   61.29
   0   9 -15   77.99    5.30
   0  10 -16  165.58    9.30
   0  10 -16  155.08    8.60
   0 -11  17  443.76   20.90
   0  11 -17  464.95   19.90
   0  11 -17  483.55   20.70
   0  11 -17  483.85   20.80
   0 -12  18  100.19    7.80
   0  12 -18   93.79    7.10
   0  12 -18   96.99    7.20
   0 -13  19  461.95   21.90
   0  13 -19  464.15   21.50
   0  13 -19  492.45   21.60
   0 -14  20   80.09    7.20
   0  14 -20   64.49    6.20
   0  14 -20   67.49    6.40
   0 -15  21   10.70    3.50
   0  15 -21    5.20    2.70
   0  15 -21    6.50    2.90
   0 -16  22   34.80    5.40
   0  16 -22   39.00    4.90
   0  16 -22   29.10    5.30
   0 -17  23  570.34   25.60
   0  17 -23  574.74   24.90
   0 -18  24  121.19    8.60
   0  18 -24  111.79    7.70
   0 -19  25  156.48    9.40
   0  19 -25  145.19    8.40
   0 -20  26  100.29    6.50
   0  20 -26   79.09    5.20
   0 -21  27    3.20    1.50
   2 -26  19   97.09    6.20
  -2  25 -18   10.80    2.30
   2 -25  18   18.90    3.30
  -2  24 -17   10.80    2.30
   2 -24  17   14.80    3.50
  -2  23 -16  179.98   10.30
   2 -23  16  182.28   11.10
  -2  22 -15  105.09    7.80
   2 -22  15  120.59    8.80
  -2  21 -14   58.29    5.70
   2 -21  14   55.99    6.10
  -2  20 -13   19.90    3.80
   2 -20  13   18.50    4.40
  -2  19 -12    4.10    1.90
   2 -19  12    2.40    2.40
  -2  18 -11  272.97   13.60
   2 -18  11  247.88   13.70
  -2  17 -10  106.29    6.10
  -2  17 -10  118.79    7.70
   2 -17  10   99.99    7.70
  -2  16  -9   -0.60    1.30
  -2  16  -9   -1.90    1.50
  -2  16  -9    3.30    1.30
  -2  15  -8   27.10    3.60
  -2  15  -8   23.00    3.00
  -2  15  -8   22.40    2.40
   2 -15   8   24.30    2.80
  -2  14  -7   37.40    3.40
  -2  14  -7   40.40    2.90
   2 -14   7   38.90    3.30
  -2  13  -6 1296.17   47.00
  -2  13  -6 1306.27   46.20
   2 -13   6 1283.37   46.80
  -2  12  -5   34.60    2.40
  -2  12  -5   30.80    2.90
  -2  11  -4  562.14   21.10
  -2  11  -4  553.94   20.30
  -2  10  -3 1839.62   64.69
  -2  10  -3 1878.11   65.49
  -2   9  -2  263.07    9.60
  -2   9  -2  254.17   10.30
  -2   8  -1   25.50    1.30
  -2   8  -1   24.10    1.90
   2  -8   1   24.70    1.90
  -2   7   0   48.70    1.80
  -2   7   0   39.10    2.50
   2  -7   0   39.30    2.50
  -2   6   1    2.20    0.80
   2  -6  -1    3.20    0.90
  -2   5   2 3331.77  114.49
   2  -5  -2 3298.97  114.49
   2  -4  -3    6.70    0.90
   2  -2  -5   11.60    1.20
   2  -1  -6  723.23   25.80
   2   0  -7 1951.00   68.09
   2   1  -8 1202.38   42.60
   2   2  -9  304.57   11.90
   2   3 -10  763.62   27.90
   2   4 -11 1385.06   49.40
   2   5 -12  160.18    7.50
   2   6 -13 1523.85   54.69
   2   7 -14  659.73   25.30
   2   8 -15   11.40    2.30
   2   8 -15   12.90    2.50
   2   9 -16  121.19    7.60
   2   9 -16  124.89    7.00
   2   9 -16  119.39    7.50
  -2 -10  17  116.09    8.50
   2  10 -17  137.09    8.60
   2  10 -17  138.19    8.40
  -2 -11  18  455.35   21.40
   2  11 -18  475.65   21.10
   2  11 -18  480.75   21.10
  -2 -12  19  218.18   13.20
   2  12 -19  245.88   13.10
   2  12 -19  261.77   13.30
  -2 -13  20   48.90    5.70
   2  13 -20   38.10    4.80
   2  13 -20   41.20    5.20
  -2 -14  21   94.59    8.00
   2  14 -21   86.19    7.10
   2  14 -21  103.69    8.30
  -2 -15  22   24.40    4.40
   2  15 -22   24.50    4.00
   2  15 -22   18.80    4.70
  -2 -16  23   96.59    7.60
   2  16 -23   77.39    6.40
  -2 -17  24   19.60    4.20
   2  17 -24   26.20    3.50
  -2 -18  25  150.48    9.10
   2  18 -25  139.79    7.70
  -2 -19  26  195.68   10.00
   2  19 -26  176.48    8.00
  -2 -20  27   21.30    2.70
  -4  27 -19    5.60    1.40
   4 -27  19    7.90    2.20
  -4  26 -18    1.00    1.40
   4 -26  18    2.30    1.70
  -4  25 -17   12.80    3.00
   4 -25  17   16.50    3.40
  -4  24 -16   39.40    4.70
   4 -24  16   47.40    5.60
  -4  23 -15  265.97   14.30
   4 -23  15  273.67   14.90
  -4  22 -14  476.05   21.60
   4 -22  14  456.65   21.90
  -4  21 -13   66.89    6.50
   4 -21  13   67.79    6.80
  -4  20 -12  920.61   36.10
   4 -20  12  828.52   35.80
  -4  19 -11  303.87   14.80
   4 -19  11  240.28   14.00
  -4  18 -10   33.90    4.40
  -4  18 -10   39.80    4.50
   4 -18  10   34.70    4.70
  -4  17  -9  207.38   10.50
  -4  17  -9  236.28   11.70
   4 -17   9  178.68   10.90
  -4  16  -8  525.15   21.60
  -4  16  -8  475.15   20.30
  -4  16  -8  487.05   18.90
  -4  15  -7    6.00    1.20
  -4  15  -7    4.90    1.60
   4 -15   7    3.50    1.30
  -4  14  -6 2432.86   86.19
  -4  14  -6 2448.16   87.69
   4 -14   6 2532.45   87.49
  -4  13  -5  849.52   30.10
  -4  13  -5  836.42   31.40
   4 -13   5  833.72   31.20
  -4  12  -4  317.47   12.00
  -4  12  -4  324.17   13.20
  -4  11  -3 4010.40  139.39
  -4  11  -3 4073.89  140.69
  -4  10  -2  112.09    5.40
  -4  10  -2  112.09    4.40
  -4   9  -1  292.37   11.50
   4  -8   0   37.60    2.50
  -4   7   1 1747.93   62.39
   4  -7  -1 1822.12   62.39
  -4   6   2 3619.24  124.59
   4  -6  -2 3585.54  124.59
   4  -5  -3 1352.66   47.00
   4  -5  -3 1366.16   47.60
   4  -4  -4  939.01   33.10
   4  -4  -4  953.70   33.40
   4  -3  -5  600.84   21.50
   4  -2  -6 1461.65   51.09
   4  -1  -7  697.63   25.00
   4   0  -8   44.50    2.60
   4   1  -9   55.29    3.10
   4   2 -10  644.24   23.60
   4   3 -11   12.50    1.60
   4   4 -12  291.17   11.90
   4   5 -13  169.68    7.80
   4   5 -13  164.98    8.50
   4   6 -14 1563.04   56.49
   4   6 -14 1517.35   55.19
   4   7 -15  127.99    6.70
   4   7 -15  126.49    7.60
   4   8 -16  105.59    7.00
   4   8 -16  101.49    6.90
  -4  -9  17   21.80    4.40
   4   9 -17   21.00    3.30
   4   9 -17   17.60    3.20
  -4 -10  18  175.38   11.00
   4  10 -18  186.58   10.70
   4  10 -18  191.88   10.60
  -4 -11  19  312.97   16.40
   4  11 -19  339.57   15.90
   4  11 -19  323.37   16.30
  -4 -12  20   14.60    3.30
   4  12 -20   19.70    4.00
   4  12 -20   15.40    3.30
  -4 -13  21   90.19    7.50
   4  13 -21   96.29    7.00
   4  13 -21   89.29    7.80
  -4 -14  22  164.28   10.70
   4  14 -22  158.98   10.20
   4  14 -22  181.48   10.10
  -4 -15  23   38.90    5.10
   4  15 -23   41.20    4.30
  -4 -16  24   42.20    5.00
   4  16 -24   41.50    3.90
  -4 -17  25  134.89    8.30
   4  17 -25  129.19    6.40
  -4 -18  26   53.09    4.40
  -4 -19  27    0.00    1.20
  -6  28 -19    0.00    1.10
   6 -28  19    1.70    1.60
  -6  27 -18    3.60    1.70
   6 -27  18    2.80    1.90
  -6  26 -17  343.07   16.40
   6 -26  17  365.26   17.20
  -6  25 -16  192.68   11.30
   6 -25  16  193.98   11.80
  -6  24 -15  180.98   11.30
   6 -24  15  190.38   11.80
  -6  23 -14  476.35   22.30
   6 -23  14  476.15   22.50
  -6  22 -13  166.78   10.90
   6 -22  13  173.18   11.30
  -6  21 -12 1137.19   45.00
   6 -21  12 1123.69   45.10
  -6  20 -11  189.88   11.40
  -6  20 -11  153.98   10.30
   6 -20  11  201.98   11.60
  -6  19 -10   31.80    4.50
  -6  19 -10   44.80    5.10
  -6  19 -10   40.90    5.20
   6 -19  10   35.10    4.90
  -6  18  -9  771.02   30.00
  -6  18  -9  736.23   31.50
  -6  18  -9  809.32   31.20
   6 -18   9  687.43   30.30
  -6  17  -8   30.60    4.10
  -6  17  -8   23.60    3.30
  -6  17  -8   20.60    3.70
   6 -17   8   26.00    3.70
  -6  16  -7   22.90    2.00
  -6  16  -7   19.30    2.90
  -6  15  -6 2002.40   71.29
  -6  15  -6 2082.59   73.39
  -6  14  -5 5536.35  192.28
  -6  14  -5 5558.64  194.08
   6 -14   5 5632.04  193.88
  -6  13  -4  596.64   21.20
  -6  13  -4  590.04   22.80
   6 -13   4  586.64   22.60
  -6  12  -3 3065.49  107.49
  -6  11  -2  473.05   18.20
  -6  10  -1 1157.98   41.50
  -6   9   0   70.09    3.90
  -6   8   1  272.37   10.60
  -6   8   1  261.47    9.50
   6  -8  -1  264.97   10.50
  -6   7   2  263.77   10.60
   6  -7  -2  261.07   10.50
   6  -7  -2  286.87    9.80
  -6   6   3  770.32   27.70
   6  -6  -3  786.92   27.20
   6  -6  -3  760.92   27.60
   6  -5  -4  896.61   32.10
   6  -5  -4  911.31   31.90
   6  -4  -5 4555.44  155.68
   6  -4  -5 4465.55  155.68
   6  -3  -6  909.31   32.00
   6  -3  -6  898.71   32.30
   6  -2  -7   19.40    1.50
   6  -2  -7   21.60    1.90
   6  -1  -8   68.09    3.40
   6  -1  -8   73.69    4.00
   6   0  -9  345.07   13.10
   6   0  -9  350.16   13.90
   6   1 -10 1153.28   41.80
   6   1 -10 1146.79   40.80
   6   2 -11  397.46   15.30
   6   2 -11  407.96   16.40
   6   3 -12  281.47   11.30
   6   3 -12  281.67   12.40
   6   4 -13 1408.76   50.99
   6   4 -13 1461.45   52.59
   6   5 -14  306.87   13.80
   6   5 -14  293.87   12.20
   6   6 -15  463.05   19.80
   6   7 -16   20.00    3.10
   6   7 -16   22.80    3.40
  -6  -8  17   12.20    3.50
   6   8 -17   16.10    3.50
   6   8 -17   14.40    3.00
  -6  -9  18   18.80    4.00
   6   9 -18    6.80    2.60
   6   9 -18   10.40    2.60
  -6 -10  19  261.87   14.50
   6  10 -19  282.77   14.80
   6  10 -19  294.27   14.00
  -6 -11  20   18.00    4.10
   6  11 -20   19.00    4.00
   6  11 -20   14.00    3.00
  -6 -12  21  162.48   10.00
   6  12 -21  135.39    9.80
   6  12 -21  153.98   10.00
   6  12 -21  141.59    8.70
  -6 -13  22  519.95   23.40
   6  13 -22  532.85   23.60
   6  13 -22  513.75   21.90
  -6 -14  23    5.30    2.40
   6  14 -23    0.30    2.20
   6  14 -23    0.90    1.30
  -6 -15  24  257.07   13.10
   6  15 -24  255.27   10.90
  -6 -16  25   18.60    3.50
  -6 -17  26   18.90    2.80
  -8  29 -19    0.30    1.00
   8 -29  19   -1.00    1.30
  -8  28 -18   22.40    3.10
   8 -28  18   26.00    3.70
  -8  27 -17  123.69    8.30
   8 -27  17  138.69    8.90
  -8  26 -16  408.16   19.40
   8 -26  16  423.96   19.80
  -8  25 -15  335.17   17.10
   8 -25  15  331.57   17.20
  -8  24 -14  105.19    8.50
   8 -24  14  114.09    8.80
  -8  23 -13  515.65   24.00
   8 -23  13  511.95   23.80
  -8  22 -12  114.29    8.80
   8 -22  12  109.09    8.70
  -8  21 -11  323.47   16.40
  -8  21 -11  291.57   15.50
   8 -21  11  306.67   16.00
  -8  20 -10   20.10    3.60
  -8  20 -10   11.40    2.90
  -8  20 -10   17.20    3.90
   8 -20  10   12.50    3.50
   8 -20  10   17.90    4.00
  -8  19  -9  147.19    9.70
  -8  19  -9  150.88    9.10
  -8  19  -9  158.98   10.40
   8 -19   9  150.88    9.50
   8 -19   9  171.38   10.50
  -8  18  -8   51.39    4.70
  -8  18  -8   54.19    5.40
  -8  18  -8   53.19    5.40
   8 -18   8   47.40    4.80
  -8  17  -7   42.40    4.10
  -8  17  -7   32.90    4.60
  -8  17  -7   35.10    4.40
   8 -17   7   32.40    4.10
  -8  16  -6   54.19    4.50
  -8  15  -5 2109.59   73.79
  -8  15  -5 2140.49   76.19
  -8  14  -4  104.59    6.10
  -8  13  -3  688.23   26.20
  -8  12  -2   31.50    2.90
  -8  11  -1  951.70   34.80
  -8  10   0 1640.24   58.19
  -8   9   1 1207.28   43.20
  -8   8   2 1117.69   40.20
   8  -8  -2 1144.69   39.50
   8  -8  -2 1114.39   40.10
  -8   7   3  279.87   11.00
   8  -7  -3  274.07   10.90
   8  -7  -3  280.67   10.50
  -8   6   4  114.09    5.20
   8  -6  -4  114.99    5.00
   8  -6  -4  108.99    5.00
   8  -5  -5   19.10    1.60
   8  -5  -5   19.00    1.70
   8  -4  -6 2401.06   83.89
   8  -4  -6 2399.76   83.39
   8  -3  -7 1264.47   45.70
   8  -3  -7 1341.57   46.50
   8  -2  -8  577.74   21.40
   8  -2  -8  609.54   22.40
   8  -1  -9 2930.91  100.79
   8  -1  -9 2812.12   99.49
   8   0 -10 1757.22   61.49
   8   0 -10 1674.83   59.89
   8   1 -11    3.70    0.90
   8   1 -11    2.80    1.60
   8   2 -12  365.36   14.30
   8   2 -12  397.56   16.20
   8   3 -13  863.81   33.20
   8   4 -14  156.68    8.80
   8   5 -15  639.84   25.10
   8   5 -15  551.14   28.60
   8   6 -16   50.49    4.40
   8   6 -16   56.39    5.20
  -8  -7  17  142.99    9.50
   8   7 -17  140.89    8.20
   8   7 -17  145.49    9.20
  -8  -8  18  526.25   23.80
   8   8 -18  549.45   24.20
   8   8 -18  549.45   22.60
  -8  -9  19    4.00    2.80
   8   9 -19    9.80    2.30
   8   9 -19   12.60    3.20
  -8 -10  20  294.67   15.50
   8  10 -20  311.87   14.30
   8  10 -20  320.27   16.30
   8  10 -20  298.77   16.00
  -8 -11  21  298.77   15.20
   8  11 -21  288.97   13.40
   8  11 -21  282.77   15.80
   8  11 -21  313.07   16.00
  -8 -12  22  949.71   37.20
   8  12 -22  918.81   37.40
   8  12 -22  896.51   34.50
  -8 -13  23    3.30    2.40
   8  13 -23   -2.00    2.30
  -8 -14  24  170.28    9.50
  -8 -15  25   -1.00    1.50
  -8 -16  26   13.00    2.90
 -10  29 -18   49.40    4.40
  10 -29  18   53.09    4.80
 -10  28 -17  221.68   11.80
  10 -28  17  230.98   12.20
 -10  27 -16  256.17   13.80
  10 -27  16  266.97   13.90
 -10  26 -15   66.19    6.60
  10 -26  15   73.39    6.90
 -10  25 -14  167.98   11.10
  10 -25  14  171.38   11.10
 -10  24 -13  375.36   18.50
  10 -24  13  323.97   17.50
 -10  23 -12  229.78   13.60
 -10  23 -12  226.98   14.20
  10 -23  12  233.88   13.50
 -10  22 -11   22.70    4.40
 -10  22 -11   14.90    3.50
 -10  22 -11   16.50    4.00
  10 -22  11   18.40    4.30
 -10  21 -10   17.50    4.00
 -10  21 -10   23.20    4.40
 -10  21 -10   14.10    3.70
  10 -21  10   21.20    4.30
  10 -21  10   16.70    4.10
 -10  20  -9  136.29    9.10
 -10  20  -9  111.69    8.80
 -10  20  -9  124.69    8.20
  10 -20   9  127.89    9.30
  10 -20   9  114.69    8.40
 -10  19  -8  268.57   14.50
 -10  19  -8  279.27   14.50
 -10  19  -8  274.27   13.40
  10 -19   8  275.57   14.50
  10 -19   8  245.98   13.50
 -10  18  -7   57.49    5.50
 -10  18  -7   44.50    4.50
 -10  18  -7   53.99    5.00
  10 -18   7   44.40    5.40
  10 -18   7   41.30    4.70
 -10  17  -6  242.68   12.00
 -10  17  -6  247.48   13.10
 -10  16  -5   13.00    2.60
 -10  15  -4 1154.88   42.90
 -10  14  -3    2.30    1.50
 -10  13  -2 3817.62  133.69
 -10  12  -1 1114.09   40.70
 -10  11   0  525.35   20.20
 -10  10   1 1393.46   49.90
 -10   9   2   55.79    3.60
  10  -9  -2   58.29    3.10
 -10   8   3 1731.33   62.19
  10  -8  -3 1796.72   61.89
 -10   7   4  429.96   16.40
  10  -7  -4  426.86   16.20
  10  -7  -4  432.96   16.20
  10  -6  -5 2639.94   91.99
  10  -6  -5 2629.14   91.69
  10  -5  -6  156.68    6.80
  10  -5  -6  174.28    7.50
  10  -4  -7  107.29    4.70
  10  -4  -7  104.99    5.50
  10  -3  -8    9.70    1.20
  10  -3  -8   11.30    1.90
  10  -2  -9 2491.15   88.09
  10  -1 -10 4165.38  145.79
  10   0 -11 1434.96   52.39
  10   1 -12  269.17   12.50
  10   2 -13    6.40    2.00
  10   3 -14  551.44   23.10
  10   4 -15  133.59    8.20
  10   4 -15  120.69    7.00
  10   5 -16  169.88    8.70
  10   5 -16  168.28   10.10
 -10  -6  17  258.77   14.30
  10   6 -17  262.77   13.90
  10   6 -17  270.97   12.40
 -10  -7  18 1922.01   74.39
  10   7 -18 2012.90   75.69
  10   7 -18 2084.59   72.69
  10   7 -18 2034.90   75.29
 -10  -8  19   38.00    5.80
  10   8 -19   49.99    5.70
  10   8 -19   44.30    3.90
  10   8 -19   34.80    5.10
 -10  -9  20   57.19    6.30
  10   9 -20   45.60    4.10
  10   9 -20   62.49    6.30
  10   9 -20   49.10    5.80
 -10 -10  21   34.80    5.10
  10  10 -21   31.90    3.10
  10  10 -21   36.20    4.70
 -10 -11  22   25.70    4.80
  10  11 -22   20.90    4.20
 -10 -12  23   21.80    4.40
  10  12 -23   20.80    3.90
 -10 -13  24   47.80    4.80
 -10 -14  25    8.10    2.40
 -12  30 -18    8.00    2.00
  12 -30  18   12.60    2.80
 -12  29 -17   61.99    5.40
  12 -29  17   66.99    5.50
 -12  28 -16   61.89    5.80
  12 -28  16   64.59    5.90
 -12  27 -15  126.69    9.10
  12 -27  15  131.69    9.10
 -12  26 -14  251.27   14.30
  12 -26  14  257.77   14.20
 -12  25 -13   87.59    8.00
  12 -25  13   91.29    7.80
 -12  24 -12  192.48   12.50
 -12  24 -12  176.78   12.40
 -12  24 -12  183.18   12.00
  12 -24  12  192.58   11.80
 -12  23 -11   42.80    5.80
 -12  23 -11   30.50    5.10
 -12  23 -11   35.60    5.80
  12 -23  11   40.40    5.50
 -12  22 -10   56.99    6.60
 -12  22 -10   61.89    6.20
 -12  22 -10   64.69    6.90
  12 -22  10   74.29    6.60
  12 -22  10   58.99    6.70
 -12  21  -9   18.50    4.00
 -12  21  -9   26.60    4.40
 -12  21  -9   31.60    4.30
  12 -21   9   27.40    4.50
  12 -21   9   18.00    4.20
 -12  20  -8  458.55   21.50
 -12  20  -8  457.55   21.20
 -12  20  -8  448.36   20.20
  12 -20   8  431.76   20.30
  12 -20   8  434.86   20.90
 -12  19  -7  469.15   20.70
 -12  19  -7  488.75   22.00
 -12  19  -7  490.25   22.00
  12 -19   7  437.16   20.70
  12 -19   7  479.45   21.70
 -12  18  -6  180.38   10.90
 -12  18  -6  188.68   10.30
 -12  18  -6  193.38   11.10
  12 -18   6  181.08   10.80
  12 -18   6  184.68   10.30
 -12  17  -5  428.26   19.70
 -12  17  -5  437.36   18.60
  12 -17   5  381.26   18.50
  12 -17   5  475.75   25.40
 -12  16  -4  159.68    8.70
 -12  15  -3 1035.90   38.90
 -12  14  -2  820.72   31.20
 -12  13  -1  517.95   20.60
 -12  12   0  753.52   28.50
 -12  11   1  317.07   13.20
 -12  10   2    2.50    1.10
  12 -10  -2    3.30    1.00
 -12   9   3 2720.73   95.69
  12  -9  -3 2732.93   95.19
 -12   8   4  300.37   12.30
  12  -8  -4  306.87   12.20
 -12   7   5 3958.40  138.19
  12  -7  -5 3990.10  138.29
 -12   6   6 1008.10   36.20
  12  -6  -6  988.20   36.40
  12  -5  -7  595.14   22.80
  12  -4  -8  479.35   19.00
  12  -3  -9    1.10    1.10
  12  -2 -10 2310.17   82.49
  12  -1 -11  130.29    7.50
  12   0 -12  418.06   18.10
  12   1 -13  249.18   12.30
  12   1 -13  240.58   12.90
  12   2 -14 2116.09   76.79
  12   2 -14 2080.29   77.69
  12   3 -15    5.40    2.30
  12   3 -15    0.40    1.60
  12   3 -15    1.30    1.50
  12   4 -16    5.20    2.50
  12   4 -16    4.60    1.60
  12   4 -16    6.40    2.40
  12   5 -17  434.46   20.90
  12   5 -17  421.36   17.40
  12   5 -17  444.36   20.40
  12   6 -18  741.03   28.10
  12   6 -18  742.43   31.70
  12   6 -18  761.72   32.30
  12   7 -19   79.19    7.40
  12   7 -19   86.89    7.50
 -12  -8  20  456.75   21.70
  12   8 -20  452.45   22.10
  12   8 -20  472.95   22.10
 -12  -9  21   12.90    3.70
  12   9 -21   16.40    3.60
 -12 -10  22   12.20    3.30
  12  10 -22    6.30    2.50
  12  11 -23  130.99    8.10
 -14  30 -17   13.30    2.80
  14 -30  17   19.10    3.20
 -14  29 -16   -0.10    1.30
  14 -29  16    4.80    2.10
 -14  28 -15    0.30    1.60
  14 -28  15    4.70    2.20
 -14  27 -14  102.79    8.30
  14 -27  14  107.69    8.10
 -14  26 -13  166.28   11.40
  14 -26  13  187.08   11.40
 -14  25 -12  487.95   23.10
 -14  25 -12  441.06   22.20
  14 -25  12  455.15   21.60
 -14  24 -11  196.98   12.70
 -14  24 -11  185.08   12.30
 -14  24 -11  175.18   11.80
  14 -24  11  184.18   11.60
 -14  23 -10  396.36   19.70
 -14  23 -10  425.86   21.10
 -14  23 -10  413.06   20.70
  14 -23  10  413.76   20.70
  14 -23  10  421.96   20.10
 -14  22  -9  348.77   17.50
 -14  22  -9  366.06   18.80
 -14  22  -9  368.96   18.80
  14 -22   9  360.16   18.60
  14 -22   9  347.47   17.60
 -14  21  -8  254.17   13.60
 -14  21  -8  257.57   14.60
 -14  21  -8  264.57   14.70
  14 -21   8  252.77   14.20
  14 -21   8  248.78   13.70
 -14  20  -7 1876.31   69.59
 -14  20  -7 1851.01   70.79
 -14  20  -7 1967.10   71.19
  14 -20   7 1792.62   69.49
  14 -20   7 1880.41   70.49
 -14  19  -6    5.00    2.70
 -14  19  -6    3.40    2.20
 -14  19  -6    3.00    1.70
  14 -19   6    6.70    2.20
  14 -19   6    3.50    1.90
 -14  18  -5  375.06   18.50
 -14  18  -5  389.76   17.50
  14 -18   5  379.16   17.40
  14 -18   5  387.56   18.00
 -14  17  -4  120.89    7.50
  14 -17   4  113.29    7.70
  14 -17   4  114.49    7.40
 -14  16  -3 1369.36   51.99
  14 -16   3 1445.86   57.79
 -14  15  -2   13.70    2.60
 -14  14  -1  339.87   14.70
 -14  13   0  854.61   32.40
 -14  12   1   85.29    5.30
 -14  11   2    5.80    1.50
  14 -11  -2    2.50    1.10
 -14  10   3  477.65   19.00
  14 -10  -3  486.05   18.70
 -14   9   4 2730.13   96.29
  14  -9  -4 2746.73   96.19
 -14   8   5 5379.16  185.48
  14  -8  -5 5302.67  185.58
 -14   7   6  254.07   10.60
  14  -7  -6  239.68   10.80
 -14   6   7 1974.90   70.29
  14  -6  -7 1994.80   70.99
  14  -5  -8  170.68    8.60
  14  -4  -9  129.59    7.30
  14  -3 -10  805.72   31.20
  14  -2 -11  111.99    7.80
  14  -2 -11  115.19    7.10
  14  -1 -12  883.11   34.00
  14  -1 -12  842.72   34.90
  14   0 -13  104.09    7.20
  14   0 -13  100.49    7.60
  14   1 -14  749.03   31.30
  14   1 -14  714.13   27.60
  14   1 -14  753.32   30.40
  14   2 -15   66.49    6.20
  14   2 -15   53.19    5.20
  14   2 -15   53.49    5.30
  14   3 -16  362.66   17.90
  14   3 -16  377.06   18.80
  14   4 -17  148.29    9.80
  14   4 -17  141.59   10.20
  14   5 -18   48.30    5.80
  14   5 -18   48.80    5.80
  14   6 -19    6.50    2.60
  14   6 -19    7.00    2.70
  14   7 -20  380.16   19.00
  14   8 -21   68.99    6.30
  14   9 -22   37.00    4.70
  14  10 -23  210.78   10.80
  16 -31  17   16.40    2.50
 -16  30 -16    9.30    2.50
  16 -30  16   11.10    2.70
 -16  29 -15   41.70    4.80
  16 -29  15   47.40    4.80
 -16  28 -14   -0.20    1.60
  16 -28  14    2.70    2.10
 -16  27 -13   34.50    5.10
  16 -27  13   50.49    5.40
 -16  26 -12  225.58   14.00
 -16  26 -12  240.38   13.90
  16 -26  12  222.98   12.90
 -16  25 -11  393.06   20.40
 -16  25 -11  437.56   21.30
  16 -25  11  391.96   19.40
 -16  24 -10 1160.08   46.40
 -16  24 -10 1092.59   45.10
 -16  24 -10 1175.78   46.40
  16 -24  10 1091.49   44.60
 -16  23  -9  278.87   15.70
 -16  23  -9  262.77   15.40
 -16  23  -9  261.57   14.50
  16 -23   9  264.17   14.50
  16 -23   9  272.77   15.40
 -16  22  -8  350.86   17.50
 -16  22  -8  378.06   18.70
 -16  22  -8  331.47   18.10
  16 -22   8  360.56   18.20
  16 -22   8  332.47   17.10
 -16  21  -7  419.06   20.90
 -16  21  -7  412.46   19.80
 -16  21  -7  420.06   20.90
  16 -21   7  440.46   20.60
  16 -21   7  424.06   19.70
 -16  20  -6   38.20    4.80
 -16  20  -6   39.30    5.60
 -16  20  -6   45.80    5.50
  16 -20   6   33.10    4.80
  16 -20   6   48.30    4.90
 -16  19  -5  782.52   32.10
 -16  19  -5  742.23   30.60
  16 -19   5  761.52   31.30
  16 -19   5  703.63   30.20
 -16  18  -4  470.65   20.00
 -16  18  -4  421.16   21.00
  16 -18   4  443.86   20.10
  16 -18   4  447.16   19.70
 -16  17  -3  315.47   14.60
  16 -17   3  301.77   14.90
  16 -17   3  299.27   14.40
 -16  16  -2    4.70    1.90
 -16  16  -2    7.80    2.30
  16 -16   2    5.10    2.10
 -16  15  -1   40.20    4.00
  16 -15   1   39.50    4.20
 -16  14   0  285.87   13.10
 -16  13   1 1946.01   70.19
 -16  12   2  107.59    6.40
  16 -12  -2  108.59    5.90
 -16  11   3  219.48   10.20
  16 -11  -3  217.38    9.80
 -16  10   4  213.28    9.80
  16 -10  -4  203.48    9.60
 -16   9   5   86.59    5.20
  16  -9  -5   84.99    5.20
 -16   8   6   59.49    4.00
  16  -8  -6   53.79    4.20
 -16   7   7  211.78    9.50
  16  -7  -7  206.98   10.10
 -16   6   8  463.95   17.80
  16  -6  -8  431.56   21.70
  16  -6  -8  441.06   18.60
 -16   5   9   47.00    3.50
  16  -5  -9   50.29    4.30
  16  -5  -9   41.00    4.90
 -16   4  10   69.39    4.30
  16  -4 -10   63.89    5.10
  16  -4 -10   60.69    5.70
  16  -3 -11   24.00    3.50
  16  -3 -11   26.10    4.10
  16  -2 -12   94.89    7.00
  16  -2 -12  107.19    8.00
  16  -1 -13   25.50    3.60
  16  -1 -13   20.70    3.70
  16   0 -14  519.65   23.20
  16   0 -14  524.75   24.10
  16   1 -15  157.98   10.20
  16   1 -15  175.48   11.30
  16   2 -16  488.25   22.90
  16   2 -16  513.05   23.90
  16   3 -17  115.79    8.80
  16   3 -17  131.59    9.60
  16   4 -18   36.80    5.10
  16   4 -18   30.00    4.70
  16   5 -19   18.30    4.20
  16   6 -20    9.50    3.10
  16   7 -21   88.09    6.90
  16   8 -22   43.00    4.60
  16   9 -23    5.10    2.10
 -18  31 -16    0.90    1.30
  18 -31  16    0.30    1.20
 -18  30 -15   27.20    3.70
  18 -30  15   24.60    3.30
 -18  29 -14   26.60    4.10
  18 -29  14   37.70    4.00
 -18  28 -13  144.39    9.70
  18 -28  13  151.48    9.10
 -18  27 -12    0.10    1.90
 -18  27 -12    4.60    2.50
  18 -27  12   -0.60    1.70
 -18  26 -11    3.80    2.70
 -18  26 -11    3.10    2.30
  18 -26  11    1.30    1.90
 -18  25 -10  721.23   31.40
 -18  25 -10  684.43   31.00
  18 -25  10  691.23   29.50
 -18  24  -9  196.78   12.70
 -18  24  -9  188.28   12.00
 -18  24  -9  192.08   12.80
  18 -24   9  188.18   12.50
  18 -24   9  201.48   11.70
 -18  23  -8  516.65   24.10
 -18  23  -8  528.45   24.90
 -18  23  -8  530.15   24.90
  18 -23   8  538.95   24.60
  18 -23   8  510.65   23.30
 -18  22  -7  502.75   23.40
 -18  22  -7  505.55   24.10
 -18  22  -7  510.85   24.40
  18 -22   7  521.15   23.80
  18 -22   7  503.95   22.60
 -18  21  -6  113.09    8.50
 -18  21  -6  119.39    9.40
 -18  21  -6  125.49    9.80
  18 -21   6  117.89    9.00
  18 -21   6  120.59    8.30
 -18  20  -5  101.59    7.70
 -18  20  -5   95.29    8.50
  18 -20   5  104.19    7.30
  18 -20   5   96.39    7.70
 -18  19  -4  128.89    8.50
 -18  19  -4  125.29    9.00
  18 -19   4  122.29    8.50
  18 -19   4  123.99    8.10
  18 -19   4  126.89    8.70
 -18  18  -3   52.09    6.60
 -18  18  -3   48.50    4.90
  18 -18   3   45.40    5.00
  18 -18   3   44.70    4.90
  18 -18   3   40.70    4.80
 -18  17  -2    4.50    2.10
 -18  17  -2    7.20    2.30
  18 -17   2    5.50    3.00
  18 -17   2    4.30    1.90
 -18  16  -1  173.68   10.20
 -18  16  -1  187.68   10.10
  18 -16   1  178.68   10.20
  18 -16   1  192.38   11.00
 -18  15   0  268.27   14.20
 -18  15   0  307.27   14.00
  18 -15   0  312.17   14.30
  18 -15   0  292.47   14.70
 -18  14   1 1695.93   62.09
  18 -14  -1 1687.23   63.59
  18 -14  -1 1706.13   62.49
 -18  13   2  106.59    6.80
  18 -13  -2  108.69    7.50
  18 -13  -2  109.69    6.90
 -18  12   3    1.60    1.30
  18 -12  -3    3.90    2.00
  18 -12  -3    3.60    1.40
  18 -12  -3    1.20    1.40
 -18  11   4  160.38    8.20
  18 -11  -4  152.38    9.40
  18 -11  -4  153.08    8.10
  18 -11  -4  151.28    8.40
 -18  10   5    0.60    1.20
  18 -10  -5    1.70    1.90
  18 -10  -5   -1.20    1.20
 -18   9   6    9.10    2.00
  18  -9  -6   11.50    2.40
  18  -9  -6   11.40    2.60
 -18   8   7   43.70    3.60
  18  -8  -7   45.50    4.90
  18  -8  -7   40.90    4.00
 -18   7   8  251.87   11.40
  18  -7  -8  250.57   12.40
  18  -7  -8  275.07   14.10
 -18   6   9   31.40    3.00
  18  -6  -9   30.20    4.40
  18  -6  -9   26.90    3.60
 -18   5  10    7.40    1.70
  18  -5 -10    6.90    2.20
  18  -5 -10    7.80    2.60
 -18   4  11    2.10    1.40
  18  -4 -11    1.50    1.60
  18  -4 -11    2.50    1.60
 -18   3  12   40.90    3.40
  18  -3 -12   34.90    5.20
  18  -3 -12   41.70    4.60
 -18   2  13  168.48    8.00
  18  -2 -13  177.18   11.40
  18  -2 -13  157.28   10.10
 -18   1  14  112.39    6.20
  18  -1 -14  126.29    9.30
  18  -1 -14  122.49    8.70
  18   0 -15  221.08   13.30
  18   0 -15  205.38   12.30
  18   1 -16    4.70    2.70
  18   1 -16    7.30    2.70
  18   2 -17   17.00    4.20
  18   3 -18  133.89    9.80
  18   4 -19   43.20    5.50
  18   5 -20    1.00    1.90
  18   6 -21    3.10    2.00
  18   7 -22   39.60    4.20
  18   8 -23    4.20    2.00
 -20  31 -15   19.30    3.00
  20 -31  15   21.60    2.50
  20 -30  14   27.00    3.20
 -20  29 -13   77.39    6.40
  20 -29  13   82.19    5.70
 -20  28 -12    0.50    1.80
 -20  28 -12    0.30    1.90
  20 -28  12    3.00    1.90
 -20  27 -11   27.30    4.40
 -20  27 -11   20.60    4.40
  20 -27  11   15.20    3.40
 -20  26 -10  210.98   12.90
 -20  26 -10  192.18   12.60
  20 -26  10  201.08   11.30
 -20  25  -9   88.69    8.10
 -20  25  -9  100.99    8.70
  20 -25   9  102.09    7.50
 -20  24  -8    5.00    2.60
 -20  24  -8   13.00    3.60
 -20  24  -8    8.60    3.20
  20 -24   8    9.00    3.20
  20 -24   8   11.80    3.00
 -20  23  -7   25.40    4.80
 -20  23  -7   18.20    4.00
 -20  23  -7   26.90    5.10
  20 -23   7   16.00    3.90
  20 -23   7   15.60    3.60
 -20  22  -6  169.58   10.80
 -20  22  -6  169.48   11.70
 -20  22  -6  167.08   11.30
  20 -22   6  150.48    9.40
  20 -22   6  163.08   10.90
 -20  21  -5  184.58   11.00
 -20  21  -5  165.88   11.70
 -20  21  -5  177.68   11.90
  20 -21   5  175.68   11.10
  20 -21   5  175.08   10.00
  20 -21   5  166.88   10.50
 -20  20  -4   21.60    4.60
 -20  20  -4   19.90    3.90
  20 -20   4   25.20    4.20
  20 -20   4   20.00    4.10
  20 -20   4   20.90    3.90
 -20  19  -3   16.60    3.20
  20 -19   3   17.90    3.60
  20 -19   3   12.50    3.00
  20 -19   3   12.90    3.50
 -20  18  -2   30.90    4.10
  20 -18   2   24.60    4.10
  20 -18   2   29.90    4.40
  20 -18   2   30.50    5.60
 -20  17  -1    4.60    1.80
 -20  17  -1    0.40    1.60
  20 -17   1    4.20    2.30
  20 -17   1    1.50    1.60
 -20  16   0   22.90    3.70
 -20  16   0   25.60    4.10
  20 -16   0   28.70    3.80
  20 -16   0   24.40    4.10
 -20  15   1   58.39    5.80
 -20  15   1   61.19    5.30
  20 -15  -1   55.79    5.00
  20 -15  -1   62.99    5.90
 -20  14   2  178.78   10.70
 -20  14   2  188.88   10.20
  20 -14  -2  192.28   11.40
  20 -14  -2  205.48   10.30
 -20  13   3   10.70    3.10
 -20  13   3    7.40    2.00
  20 -13  -3    8.10    2.20
  20 -13  -3    7.80    2.80
  20 -13  -3   10.00    2.00
 -20  12   4  233.48   11.00
 -20  12   4  179.78   11.20
  20 -12  -4  216.58   12.10
  20 -12  -4  228.38   10.90
  20 -12  -4  225.08   11.00
 -20  11   5   18.70    2.90
  20 -11  -5   17.00    3.00
  20 -11  -5   17.20    3.40
  20 -11  -5   19.80    3.10
 -20  10   6   73.69    5.20
  20 -10  -6   68.99    5.50
  20 -10  -6   76.59    5.20
  20 -10  -6   66.99    6.30
 -20   9   7    3.70    1.70
  20  -9  -7    3.00    2.10
  20  -9  -7    3.60    1.90
  20  -9  -7    5.30    1.70
 -20   8   8  408.26   17.40
  20  -8  -8  426.56   20.20
  20  -8  -8  431.76   17.10
  20  -8  -8  426.56   18.80
 -20   7   9  863.71   32.60
  20  -7  -9  883.41   36.30
  20  -7  -9  853.51   34.50
 -20   6  10   20.60    2.80
  20  -6 -10   25.40    3.50
  20  -6 -10   34.40    4.70
 -20   5  11  325.17   14.00
  20  -5 -11  321.87   16.30
  20  -5 -11  382.16   18.40
 -20   4  12  118.79    6.00
  20  -4 -12  115.09    8.40
  20  -4 -12  112.19    9.20
  20  -3 -13  175.78   11.00
  20  -3 -13  194.48   12.50
  20  -2 -14  164.18   10.80
  20  -2 -14  171.08   11.60
  20  -1 -15   31.70    5.00
  20  -1 -15   23.90    4.80
  20   0 -16   90.69    8.10
  20   0 -16   90.79    8.30
  20   1 -17  147.99   10.40
  20   2 -18    4.00    2.20
  20   3 -19   21.10    3.70
  20   4 -20  268.17   13.80
  20   5 -21   37.20    4.00
  20   6 -22   10.60    2.40
 -22  31 -14   69.59    5.00
 -22  30 -13   -0.10    1.50
  22 -30  13   -1.90    1.70
 -22  29 -12   42.20    4.90
  22 -29  12   36.70    3.60
 -22  28 -11   18.60    4.00
 -22  28 -11   26.80    4.20
  22 -28  11   36.00    3.80
 -22  27 -10  179.58   11.80
 -22  27 -10  201.58   12.10
  22 -27  10  191.38    9.90
 -22  26  -9   48.70    6.30
 -22  26  -9   51.89    6.00
  22 -26   9   48.60    4.80
 -22  25  -8  353.46   18.70
 -22  25  -8  389.36   19.20
  22 -25   8  345.87   16.20
 -22  24  -7   68.19    7.10
 -22  24  -7   51.89    6.70
  22 -24   7   72.99    6.90
  22 -24   7   63.89    5.60
 -22  23  -6  355.16   19.00
 -22  23  -6  358.86   19.60
 -22  23  -6  396.56   19.20
  22 -23   6  405.06   19.20
  22 -23   6  358.06   16.60
 -22  22  -5   60.39    6.80
 -22  22  -5   57.09    7.60
 -22  22  -5   71.39    7.20
  22 -22   5   60.49    6.00
  22 -22   5   60.89    6.50
 -22  21  -4   53.19    6.30
  22 -21   4   63.89    6.40
 -22  20  -3  526.35   23.40
  22 -20   3  513.45   23.30
  22 -20   3  491.85   23.10
 -22  19  -2  434.66   20.10
  22 -19   2  410.16   20.20
  22 -19   2  432.26   20.00
 -22  18  -1  258.97   13.60
  22 -18   1  253.17   13.40
  22 -18   1  244.78   14.00
 -22  17   0  129.69    9.20
 -22  17   0  144.79    9.00
  22 -17   0  141.99    8.90
  22 -17   0  137.39    9.50
 -22  16   1   30.10    4.10
 -22  16   1   25.90    4.50
  22 -16  -1   19.10    4.20
  22 -16  -1   36.00    3.90
 -22  15   2   53.19    5.20
 -22  15   2   36.50    5.40
  22 -15  -2   55.79    5.70
  22 -15  -2   52.79    4.90
 -22  14   3  589.84   23.90
 -22  14   3  536.55   24.20
  22 -14  -3  560.44   25.30
  22 -14  -3  576.94   23.60
 -22  13   4   87.29    6.20
 -22  13   4   75.99    7.10
  22 -13  -4   90.79    6.10
  22 -13  -4   90.99    7.40
  22 -13  -4   97.39    6.50
 -22  12   5   16.70    2.90
 -22  12   5    8.60    3.10
  22 -12  -5    9.80    2.80
  22 -12  -5   10.90    2.70
  22 -12  -5   16.70    3.00
 -22  11   6  103.29    6.50
  22 -11  -6   93.99    6.00
  22 -11  -6  105.79    8.30
  22 -11  -6   95.99    6.80
 -22  10   7  120.89    7.20
  22 -10  -7  125.09    9.30
  22 -10  -7  126.89    6.80
  22 -10  -7  128.69    8.10
 -22   9   8   34.90    3.90
  22  -9  -8   43.40    4.70
  22  -9  -8   46.70    5.60
 -22   8   9  335.17   14.40
  22  -8  -9  344.77   18.00
  22  -8  -9  330.67   16.20
 -22   7  10  101.49    5.90
  22  -7 -10   97.99    7.40
  22  -7 -10   96.09    8.40
  22  -6 -11  532.35   24.30
  22  -6 -11  575.04   26.00
  22  -5 -12  269.17   15.60
  22  -5 -12  283.67   14.90
  22  -4 -13   24.60    4.70
  22  -4 -13   34.70    5.40
  22  -3 -14    3.80    2.50
  22  -3 -14    4.40    2.80
  22  -2 -15   25.30    4.60
  22  -1 -16   79.49    7.40
  22   0 -17  116.89    8.80
  22   1 -18  185.68   11.40
  22   2 -19    1.60    1.90
  22   3 -20   60.79    5.20
  22   4 -21    4.80    1.90
 -24  30 -12    5.10    2.20
 -24  29 -11   56.99    5.40
 -24  29 -11   44.50    5.30
 -24  28 -10   70.49    6.80
 -24  28 -10   92.69    7.20
 -24  27  -9    3.90    2.10
 -24  27  -9    5.30    2.50
 -24  26  -8    3.20    2.50
 -24  26  -8    9.50    3.40
 -24  25  -7   22.30    4.40
 -24  25  -7   10.70    4.20
 -24  24  -6  412.16   20.60
 -24  23  -5   31.00    5.10
  24 -23   5   30.80    4.70
  24 -23   5   21.10    4.40
 -24  22  -4    1.10    1.90
 -24  22  -4   -1.10    3.10
  24 -22   4    2.70    2.30
  24 -22   4    0.50    2.10
 -24  21  -3  268.97   14.70
  24 -21   3  249.97   14.10
  24 -21   3  268.37   14.40
 -24  20  -2   93.99    7.80
  24 -20   2   93.49    7.40
  24 -20   2   74.89    7.20
 -24  19  -1  648.84   27.60
  24 -19   1  629.94   27.00
  24 -19   1  621.44   27.90
 -24  18   0   13.90    3.60
  24 -18   0    5.80    2.90
  24 -18   0    8.50    2.40
 -24  17   1  286.67   14.40
  24 -17  -1  271.97   13.90
  24 -17  -1  278.07   15.50
 -24  16   2   35.10    5.10
 -24  16   2   41.00    4.60
  24 -16  -2   36.00    5.20
  24 -16  -2   40.50    4.10
 -24  15   3   98.49    7.70
 -24  15   3   96.09    7.10
  24 -15  -3   97.99    8.10
  24 -15  -3   94.79    6.60
 -24  14   4  635.84   28.40
 -24  14   4  688.63   27.90
  24 -14  -4  725.93   30.50
  24 -14  -4  686.83   27.20
 -24  13   5  201.68   10.90
 -24  13   5  207.28   11.90
  24 -13  -5  219.38   13.20
  24 -13  -5  232.98   10.50
 -24  12   6    7.10    2.30
  24 -12  -6    5.10    1.90
  24 -12  -6   -0.70    2.20
  24 -12  -6    5.20    2.40
 -24  11   7  246.58   11.90
  24 -11  -7  242.68   13.00
  24 -11  -7  254.27   14.50
 -24  10   8  144.69    8.20
  24 -10  -8  144.89    9.70
  24 -10  -8  164.38   11.10
  24  -9  -9  370.46   18.20
  24  -9  -9  387.36   19.80
  24  -8 -10 1103.59   44.10
  24  -8 -10 1016.40   42.10
  24  -7 -11   98.49    8.20
  24  -7 -11  121.59    9.50
  24  -6 -12  128.79   10.20
  24  -5 -13   15.40    4.10
  24  -4 -14   86.49    7.80
  24  -3 -15  183.68   11.80
  24  -2 -16   -0.10    1.80
  24  -1 -17   45.90    5.10
  24   0 -18   64.69    5.80
  24   1 -19   11.10    2.50
  24   2 -20   13.30    2.40
 -26  29 -10   24.70    3.50
 -26  29 -10   13.90    3.60
 -26  28  -9  102.59    7.50
 -26  27  -8    4.10    2.30
 -26  26  -7    3.70    2.10
 -26  25  -6    6.30    3.00
 -26  24  -5  141.29   10.00
 -26  23  -4   25.70    4.40
  26 -23   4   16.90    3.90
  26 -22   3  262.07   14.10
  26 -22   3  278.57   14.20
  26 -21   2    1.40    1.80
  26 -21   2   -0.90    1.80
  26 -20   1  168.38   11.00
  26 -20   1  187.38   10.60
 -26  19   0   49.70    5.70
  26 -19   0   28.50    4.80
  26 -19   0   38.40    4.50
 -26  18   1  424.66   19.50
  26 -18  -1  403.86   20.20
  26 -18  -1  408.06   18.40
 -26  17   2   36.50    5.10
  26 -17  -2   43.20    5.50
  26 -17  -2   38.60    4.20
 -26  16   3   10.20    3.00
  26 -16  -3    4.70    2.40
  26 -16  -3    9.30    2.30
 -26  15   4    0.10    2.80
  26 -15  -4    3.50    1.70
  26 -15  -4    3.30    2.10
 -26  14   5  116.89    8.30
 -26  14   5  120.69    7.90
  26 -14  -5  122.29    9.40
 -26  13   6   21.90    4.70
  26 -13  -6    9.60    3.40
  26 -12  -7   44.30    6.00
  26 -12  -7   32.90    5.20
  26 -11  -8   67.19    6.90
  26 -10  -9  761.22   33.30
  26  -9 -10  301.57   16.90
  26  -8 -11    1.90    2.00
  26  -7 -12    1.70    1.80
  26  -6 -13    8.10    2.80
  26  -5 -14    2.30    1.80
  26  -4 -15  155.18   10.20
  26  -3 -16    2.50    2.10
  26  -2 -17   63.49    5.60
  26  -1 -18  101.69    6.80
  26   0 -19   46.10    3.80
 -28  29  -9   66.19    5.20
 -28  28  -8   42.30    4.50
 -28  27  -7   96.79    7.20
 -28  26  -6   53.09    5.50
 -28  25  -5  198.58   11.70
 -28  24  -4    1.10    1.90
  28 -24   4   -0.60    2.20
 -28  23  -3  573.94   25.50
  28 -23   3  541.25   23.60
  28 -22   2    5.10    2.40
  28 -21   1  243.78   13.10
  28 -20   0    9.30    2.70
  28 -19  -1    3.40    2.50
  28 -18  -2  196.18   12.20
  28 -17  -3    8.10    2.80
  28 -16  -4   58.49    6.20
  28 -15  -5   28.20    4.50
  28 -14  -6    3.60    2.30
  28 -13  -7   25.60    4.30
  28 -12  -8    1.50    2.00
  28 -11  -9  120.89    9.20
  28 -10 -10    7.50    3.20
  28  -9 -11  194.88   12.40
  28  -8 -12   -1.30    1.70
  28  -7 -13    2.10    1.80
  28  -6 -14  116.29    8.40
  28  -5 -15   96.59    7.10
  28  -4 -16    1.00    1.60
  28  -3 -17    4.00    1.80
 -30  28  -7   30.20    3.50
 -30  27  -6    4.20    1.80
 -30  26  -5   31.80    4.00
 -30  25  -4   55.49    5.40
 -30  24  -3  334.27   15.40
  30 -24   3  266.17   12.90
 -30  23  -2   -1.00    1.80
  30 -23   2   -0.40    1.80
 -30  22  -1  263.27   13.60
  30 -22   1  226.18   12.10
  30 -21   0   57.29    5.30
  30 -20  -1  184.98   10.80
  30 -19  -2    5.30    2.10
  30 -18  -3   45.60    5.40
  30 -17  -4   36.60    4.50
  30 -16  -5   -1.50    1.40
  30 -15  -6    8.60    2.70
  30 -14  -7   54.99    5.80
  30 -13  -8   24.70    4.30
  30 -12  -9   40.40    5.10
  30 -11 -10   59.59    5.90
  30 -10 -11   35.00    4.60
  30  -9 -12   13.90    3.10
  30  -8 -13    2.30    1.60
  30  -7 -14   11.00    2.60
  30  -6 -15   34.60    3.60
 -32  26  -4   28.80    3.30
 -32  25  -3   27.40    3.30
 -32  24  -2   -0.20    1.60
 -32  23  -1   27.40    3.60
  32 -23   1   23.40    3.10
 -32  22   0    0.20    1.70
  32 -22   0    0.00    1.30
 -32  21   1   16.40    3.10
  32 -21  -1   11.80    2.70
  32 -20  -2   14.90    2.80
  32 -19  -3   93.89    6.70
  32 -18  -4   28.40    3.70
  32 -17  -5   45.30    4.70
  32 -16  -6   89.79    6.70
  32 -15  -7   12.00    2.80
  32 -14  -8   29.30    3.80
  32 -13  -9   18.30    3.10
  32 -12 -10    2.90    1.80
  32 -11 -11   20.90    3.10
  32 -10 -12   66.79    5.20
 -34  21   2   37.70    3.60
  34 -21  -2   36.90    3.20
 -34  20   3    9.80    2.20
  34 -20  -3    7.90    2.10
 -34  19   4   40.10    3.60
  34 -19  -4   43.80    3.60
 -34  18   5  138.39    7.20
  34 -18  -5  137.49    7.40
  34 -17  -6   22.90    2.80
  33  -9   0    0.90    1.30
  33 -10   1  199.18   10.40
  33 -11   2   13.40    2.90
  33 -12   3   29.60    3.80
  33 -13   4   64.99    5.60
  33 -14   5    2.70    2.20
  33 -15   6   42.20    4.80
  33 -16   7  318.97   15.00
  33 -17   8   43.90    4.50
  33 -18   9   69.99    5.30
  33 -19  10   36.80    3.60
  31  -4  -4   15.30    2.60
  31  -5  -3    3.00    1.80
  31  -6  -2    0.00    1.40
  31  -7  -1    5.90    2.30
  31  -8   0    2.00    2.10
  31  -9   1  117.69    8.50
  31 -10   2   -0.20    1.70
  31 -11   3   45.20    5.30
  31 -12   4  255.17   14.00
  31 -13   5    6.10    2.60
  31 -14   6  124.49    8.70
  31 -15   7   82.69    7.00
  31 -16   8   46.20    5.30
  31 -17   9  134.09    8.80
  31 -18  10    6.70    2.70
  31 -19  11   78.59    6.10
  31 -20  12   77.29    5.60
  31 -21  13    1.20    1.50
  31 -22  14   50.79    3.70
  29   0  -7   58.29    4.40
  29  -1  -6    0.70    1.40
  29  -2  -5    4.80    2.10
  29  -3  -4    1.80    1.60
  29  -4  -3   20.80    3.80
  29  -5  -2  133.89    9.20
  29  -6  -1    2.00    2.10
  29  -7   0  285.77   15.80
  29  -8   1    1.70    2.30
  29  -9   2   27.00    4.80
  29 -10   3   38.80    5.80
  29 -11   4  433.06   21.30
  29 -12   5  143.19    9.90
 -29  12  -5  111.19    9.90
  29 -13   6   12.30    3.50
 -29  13  -6   11.90    3.00
  29 -14   7   34.30    4.90
 -29  14  -7   30.10    4.00
  29 -15   8   34.40    5.00
 -29  15  -8   25.20    3.90
  29 -16   9   -0.30    2.20
 -29  16  -9    1.10    2.20
  29 -17  10   53.99    6.00
 -29  17 -10   52.29    5.10
  29 -18  11  103.89    7.90
 -29  18 -11   98.59    6.80
  29 -19  12   69.99    6.10
 -29  19 -12   65.09    5.30
  29 -20  13   12.50    2.90
 -29  20 -13   13.80    2.90
  29 -21  14    2.80    1.80
  29 -22  15   10.80    2.30
  27   2  -8    0.40    1.80
  27   1  -7   82.89    6.20
  27   0  -6   24.80    3.60
  27  -1  -5    6.30    2.70
  27  -2  -4   15.90    3.30
  27  -3  -3    4.60    2.60
  27  -4  -2  467.15   22.50
  27  -5  -1    3.10    2.60
  27  -6   0   41.20    5.60
  27  -7   1   -1.10    1.90
  27  -8   2    4.40    2.90
  27  -9   3  255.77   15.10
  27 -10   4    1.80    2.60
  27 -11   5  890.01   38.00
  27 -12   6   21.60    4.80
  27 -13   7    1.40    1.90
 -27  13  -7    3.20    2.00
  27 -14   8  102.79    8.60
 -27  14  -8   96.39    7.40
  27 -15   9    8.10    2.90
 -27  15  -9   14.80    3.40
  27 -16  10   10.40    3.30
 -27  16 -10   15.40    3.60
  27 -17  11   70.89    6.90
 -27  17 -11   72.39    6.90
  27 -18  12   36.20    5.20
 -27  18 -12   39.80    4.80
  27 -19  13  265.87   14.60
 -27  19 -13  277.47   13.90
  27 -20  14   76.79    6.60
 -27  20 -14   78.69    6.30
  27 -21  15    1.90    1.70
 -27  21 -15    1.10    1.70
  27 -22  16   45.00    4.50
  25   4  -9  109.39    6.80
  25   3  -8   28.90    4.00
  25   2  -7  223.28   12.50
  25   1  -6    7.20    2.70
  25   0  -5   25.70    4.40
  25  -1  -4  158.28   10.80
  25  -2  -3   -0.10    2.00
  25  -3  -2  167.18   11.60
  25  -4  -1   45.70    5.90
  25  -5   0   52.19    6.20
  25  -6   1    9.50    3.30
  25  -7   2  370.86   19.60
  25  -8   3  320.37   17.70
  25  -9   4  252.07   15.20
  25 -10   5 1986.10   75.89
  25 -11   6   70.99    7.40
 -25  11  -6   66.79    5.60
  25 -12   7  243.18   14.60
 -25  12  -7  242.18   12.30
 -25  13  -8   10.60    3.10
 -25  13  -8    8.90    2.80
  25 -14   9    2.10    2.40
 -25  14  -9    3.90    2.80
 -25  14  -9   -1.90    2.10
  25 -15  10    4.40    2.70
 -25  15 -10    7.90    2.40
 -25  15 -10   14.30    3.50
  25 -16  11  145.49   10.40
 -25  16 -11  142.29    9.40
  25 -17  12    3.20    2.60
 -25  17 -12    6.30    2.30
  25 -18  13 1312.67   51.89
 -25  18 -13 1320.57   50.99
  25 -19  14   27.90    4.40
 -25  19 -14   21.10    4.10
  25 -20  15  517.15   23.50
 -25  20 -15  536.25   23.40
  25 -21  16   69.19    6.20
 -25  21 -16   67.89    5.90
  25 -22  17   34.80    4.20
  23   6 -10   39.00    4.40
  23   5  -9    1.40    2.00
  23   4  -8  105.59    7.70
  23   3  -7   74.39    6.70
  23   2  -6    9.70    2.90
  23   1  -5   34.90    5.00
  23   0  -4   84.09    7.50
  23   0  -4   84.19    7.20
  23  -1  -3    1.60    2.10
  23  -2  -2   -3.90    2.10
  23  -2  -2    5.00    2.40
  23  -3  -1   42.70    5.60
  23  -3  -1   46.80    5.70
  23  -4   0    0.40    2.00
  23  -4   0    0.00    1.90
  23  -5   1   42.00    5.60
  23  -6   2  487.15   23.40
  23  -7   3  217.78   13.30
  23  -8   4  124.99    9.60
 -23   8  -4  118.99    6.70
  23  -9   5  435.76   20.90
 -23   9  -5  393.66   17.40
  23 -10   6   18.50    4.20
 -23  10  -6   13.50    2.90
  23 -11   7  421.06   20.30
 -23  11  -7  375.96   17.40
  23 -12   8   11.60    3.10
 -23  12  -8   11.20    2.90
  23 -13   9  423.96   20.60
 -23  13  -9  423.66   18.70
 -23  13  -9  372.56   18.80
  23 -14  10  100.19    8.50
 -23  14 -10   94.69    7.70
 -23  14 -10  105.09    7.50
  23 -15  11  143.79   10.30
 -23  15 -11  140.99    9.40
 -23  15 -11  131.09    9.30
  23 -16  12  134.69    9.90
 -23  16 -12  128.19    9.00
 -23  16 -12  129.69    9.20
  23 -17  13 1746.73   66.49
 -23  17 -13 1687.03   65.29
 -23  17 -13 1750.72   65.79
  23 -18  14  264.17   14.70
 -23  18 -14  246.18   13.90
  23 -19  15  433.16   21.20
 -23  19 -15  447.56   20.90
  23 -20  16    4.60    2.30
 -23  20 -16    9.50    3.00
  23 -21  17  118.29    8.60
 -23  21 -17  131.49    8.90
 -23  22 -18  158.68   14.30
 -23  23 -19   11.60    3.30
 -23  24 -20    6.40    2.80
 -23  25 -21    5.30    3.00
  21   7 -10    6.10    2.80
  21   6  -9  133.19    9.10
  21   5  -8    1.20    2.20
  21   4  -7  343.97   17.70
  21   3  -6   41.10    5.80
  21   3  -6   42.00    5.40
  21   2  -5   22.40    4.90
  21   2  -5   30.00    4.90
  21   1  -4   46.10    5.80
  21   1  -4   64.59    6.50
  21   0  -3   29.10    4.50
  21   0  -3   25.40    4.40
  21  -1  -2  103.99    8.20
  21  -1  -2   93.19    7.60
  21  -2  -1    6.40    2.40
  21  -2  -1    7.70    2.90
  21  -3   0  249.38   14.20
  21  -3   0  239.98   13.10
  21  -4   1  624.44   26.90
  21  -4   1  567.84   25.30
  21  -5   2   -0.20    1.50
  21  -5   2   -0.70    1.70
  21  -6   3   91.59    7.90
 -21   6  -3  101.19    5.40
  21  -7   4  133.09    9.80
 -21   7  -4  146.19    7.30
  21  -8   5  150.48   10.20
 -21   8  -5  141.59    7.70
  21  -9   6   47.10    5.70
 -21   9  -6   42.20    3.90
  21 -10   7  112.39    9.10
 -21  10  -7  131.79    7.50
  21 -11   8  125.99    9.30
 -21  11  -8  120.69    7.60
  21 -12   9  307.67   16.20
 -21  12  -9  294.27   14.30
  21 -13  10   17.50    3.60
 -21  13 -10   22.00    3.30
 -21  13 -10   20.60    4.00
  21 -14  11  125.69    9.40
 -21  14 -11  105.99    8.10
 -21  14 -11  120.49    8.20
  21 -15  12  385.76   19.20
 -21  15 -12  358.26   17.60
 -21  15 -12  359.76   17.90
  21 -16  13   23.30    4.80
 -21  16 -13   34.10    4.80
 -21  16 -13   21.20    4.00
  21 -17  14   65.79    6.70
 -21  17 -14   68.99    6.70
 -21  17 -14   55.39    6.00
  21 -18  15   48.40    6.00
 -21  18 -15   36.90    5.00
 -21  18 -15   50.49    5.80
  21 -19  16  125.99    9.70
 -21  19 -16  152.48   10.60
 -21  19 -16  148.29    9.80
 -21  19 -16  145.69   12.30
  21 -20  17  146.89   10.00
 -21  20 -17  156.38   10.20
 -21  20 -17  157.08   10.90
  21 -21  18   11.40    2.90
 -21  21 -18    8.80    3.50
 -21  21 -18   11.50    3.10
 -21  22 -19   48.40    6.00
 -21  23 -20  110.09    8.40
 -21  24 -21   25.00    4.20
 -21  25 -22   13.80    3.20
 -21  26 -23   24.10    3.10
  19   8 -10    3.50    2.40
  19   7  -9  283.97   14.80
  19   6  -8   47.20    6.60
  19   6  -8   58.59    6.10
  19   5  -7  124.29    9.20
  19   5  -7  127.29    9.20
  19   4  -6   33.00    4.80
  19   4  -6   38.00    5.30
  19   3  -5    3.30    2.40
  19   3  -5    7.20    2.80
  19   2  -4    5.70    2.40
  19   2  -4    1.50    1.70
  19   1  -3   12.90    3.70
  19   1  -3   14.20    3.10
  19   0  -2  374.06   18.10
  19   0  -2  350.06   17.20
  19  -1  -1  156.68   10.10
  19  -1  -1  147.69    9.30
  19  -2   0 1023.40   40.20
  19  -2   0 1033.90   41.20
  19  -3   1  360.96   17.60
  19  -3   1  356.36   16.70
  19  -4   2  498.85   21.20
  19  -4   2  478.65   22.20
  19  -5   3  102.59    7.80
  19  -5   3  106.69    7.20
 -19   5  -3  106.69    5.50
  19  -6   4  322.47   15.90
 -19   6  -4  293.87   12.80
  19  -7   5  118.19    8.40
 -19   7  -5  113.69    6.40
 -19   8  -6 1063.29   39.70
  19  -9   7    4.30    2.40
 -19   9  -7    2.20    1.60
  19 -10   8  370.86   18.10
 -19  10  -8  359.86   16.10
  19 -11   9  368.36   18.30
 -19  11  -9  362.56   16.40
  19 -12  10  317.97   16.30
 -19  12 -10  300.97   14.60
  19 -13  11   33.90    4.90
 -19  13 -11   40.30    4.70
 -19  13 -11   38.00    4.30
  19 -14  12  667.03   28.80
 -19  14 -12  647.34   27.40
 -19  14 -12  643.84   27.80
  19 -15  13  509.65   23.60
 -19  15 -13  520.75   22.60
 -19  15 -13  474.35   22.40
  19 -16  14   44.60    5.50
  19 -16  14   54.09    6.20
 -19  16 -14   48.00    5.50
 -19  16 -14   46.40    5.60
  19 -17  15  642.14   28.10
  19 -17  15  598.24   25.50
 -19  17 -15  641.54   27.60
 -19  17 -15  640.94   28.40
 -19  17 -15  605.14   27.40
  19 -18  16    7.40    2.80
  19 -18  16    8.60    2.80
 -19  18 -16    4.00    2.60
 -19  18 -16    2.30    3.10
 -19  18 -16    8.20    2.90
  19 -19  17  128.39    9.60
  19 -19  17  142.59    8.60
 -19  19 -17  131.29    9.80
 -19  19 -17  126.09    9.40
 -19  19 -17  135.09   10.00
  19 -20  18    5.70    2.60
  19 -20  18    4.60    2.40
 -19  20 -18    2.80    2.00
 -19  20 -18    6.20    2.70
  19 -21  19   41.90    4.60
 -19  21 -19   48.10    5.70
  19 -22  20   87.99    6.20
 -19  22 -20   90.79    7.90
  19 -23  21  177.28    9.10
 -19  23 -21  179.88   11.10
  19 -24  22  186.58    9.10
 -19  24 -22  196.78   11.20
  19 -25  23    8.40    1.80
 -19  25 -23    4.20    2.00
 -19  26 -24   96.29    6.10
  17   9 -10    2.10    2.70
  17   8  -9  157.68   10.90
  17   8  -9  163.28   10.40
  17   7  -8   45.50    5.30
  17   7  -8   39.50    5.50
  17   6  -7  319.27   16.60
  17   6  -7  328.27   16.70
  17   5  -6  213.28   12.10
  17   5  -6  180.98   11.40
  17   4  -5   32.20    4.70
  17   4  -5   35.30    4.60
  17   3  -4    2.20    2.10
  17   3  -4    4.00    2.40
  17   2  -3  139.29    9.10
  17   2  -3  123.19    8.30
  17   1  -2    3.50    2.10
  17   1  -2    8.30    2.50
  17   0  -1    3.80    2.00
  17   0  -1    2.90    1.80
  17  -1   0 1858.11   69.29
  17  -1   0 1869.21   68.29
  17  -2   1   26.50    3.60
  17  -2   1   21.10    3.50
  17  -3   2  786.32   32.20
  17  -3   2  797.72   31.10
 -17   3  -2  790.22   28.50
  17  -4   3   93.19    6.30
  17  -4   3  101.49    7.20
 -17   4  -3   96.89    5.00
  17  -5   4  949.01   36.40
  17  -5   4  948.81   37.60
 -17   5  -4  948.91   34.70
  17  -6   5  174.58   10.30
 -17   6  -5  175.88    8.30
  17  -7   6    4.50    2.20
 -17   7  -6    7.20    1.70
  17  -8   7  388.36   18.70
 -17   8  -7  406.86   16.70
  17  -9   8    5.90    2.50
 -17   9  -8    9.60    2.10
  17 -10   9    0.60    1.90
 -17  10  -9    3.30    1.60
  17 -11  10   22.20    3.60
 -17  11 -10   18.00    3.10
  17 -12  11    6.20    2.60
 -17  12 -11   11.40    2.60
 -17  12 -11   12.50    2.60
  17 -13  12  577.04   24.90
  17 -13  12  522.35   22.90
 -17  13 -12  534.35   23.80
 -17  13 -12  570.14   23.50
  17 -14  13  101.19    7.40
  17 -14  13   95.09    8.00
 -17  14 -13  111.99    7.50
 -17  14 -13   88.19    7.40
  17 -15  14  668.13   28.80
  17 -15  14  647.34   26.90
 -17  15 -14  622.94   27.70
 -17  15 -14  627.54   28.80
 -17  15 -14  671.93   27.60
  17 -16  15  193.48   10.90
  17 -16  15  186.18   11.80
 -17  16 -15  192.78   11.20
 -17  16 -15  187.08   11.50
 -17  16 -15  164.98   11.70
  17 -17  16   51.79    6.10
  17 -17  16   51.09    5.50
 -17  17 -16   53.79    5.80
 -17  17 -16   57.59    6.90
 -17  17 -16   54.79    5.90
  17 -18  17   55.29    5.60
  17 -18  17   49.40    6.10
 -17  18 -17   53.89    6.30
 -17  18 -17   52.29    6.10
 -17  18 -17   41.20    6.20
  17 -19  18  806.62   32.80
  17 -19  18  768.92   33.70
 -17  19 -18  789.92   34.00
 -17  19 -18  843.12   34.90
 -17  19 -18  804.92   34.10
  17 -20  19   86.89    6.70
 -17  20 -19   73.59    7.30
  17 -21  20  146.09    9.10
 -17  21 -20  133.89    9.90
  17 -22  21   71.29    6.00
 -17  22 -21   71.69    6.90
  17 -23  22  709.63   28.80
 -17  23 -22  736.53   30.80
  17 -24  23  309.07   13.90
 -17  24 -23  310.97   15.50
  17 -25  24  219.78    9.80
 -17  25 -24  201.38   11.10
  17 -26  25    2.10    1.30
 -17  26 -25    2.50    1.60
  15  10 -10   14.40    4.50
  15   9  -9   23.80    4.80
  15   9  -9   20.10    4.20
  15   8  -8   39.30    5.00
  15   8  -8   39.70    5.10
  15   7  -7  345.77   17.20
  15   7  -7  357.26   17.50
  15   6  -6    6.00    2.40
  15   6  -6    5.70    2.80
  15   5  -5   68.79    6.50
  15   5  -5   84.39    6.40
  15   4  -4   69.29    6.30
  15   4  -4   75.39    5.90
  15   3  -3   62.89    5.30
  15   3  -3   58.19    5.60
  15   2  -2  388.16   17.20
  15   2  -2  388.46   18.10
  15   1  -1   43.00    4.10
  15   0   0   20.40    3.00
  15  -1   1   58.09    4.60
  15  -2   2  217.18   10.50
 -15   2  -2  214.18    8.50
  15  -3   3    9.70    2.30
 -15   3  -3    5.20    1.20
  15  -4   4   87.99    5.70
 -15   4  -4   91.99    4.80
 -15   5  -5 2435.16   85.69
 -15   6  -6  532.65   20.60
 -15   7  -7  267.77   11.70
 -15   8  -8  163.98    8.30
 -15   9  -9  596.84   23.70
 -15  10 -10   95.49    6.10
  15 -11  11   73.49    6.10
 -15  11 -11   66.19    5.20
  15 -12  12 1838.12   66.99
 -15  12 -12 1841.12   65.39
 -15  12 -12 1654.43   65.69
  15 -13  13   87.39    6.70
  15 -13  13   82.99    7.00
 -15  13 -13   67.89    6.00
 -15  13 -13   71.69    5.90
  15 -14  14  800.42   32.30
  15 -14  14  813.32   33.50
 -15  14 -14  772.22   32.60
 -15  14 -14  779.92   33.60
 -15  14 -14  817.72   32.40
  15 -15  15  169.98   10.20
  15 -15  15  163.08   10.60
 -15  15 -15  142.59   10.40
 -15  15 -15  156.38   10.20
 -15  15 -15  166.78   10.10
  15 -16  16   79.59    7.20
  15 -16  16   76.49    6.80
 -15  16 -16   80.39    6.80
 -15  16 -16   77.59    7.60
 -15  16 -16   79.19    7.00
  15 -17  17    5.50    2.40
 -15  17 -17   -0.20    2.50
 -15  17 -17    3.40    2.20
 -15  17 -17    3.90    2.20
  15 -18  18  238.58   13.90
  15 -18  18  242.58   13.50
 -15  18 -18  249.88   14.60
 -15  18 -18  254.27   14.20
 -15  18 -18  250.07   14.20
  15 -19  19   58.49    6.10
 -15  19 -19   39.90    5.40
 -15  19 -19   43.00    5.70
  15 -20  20   26.10    4.40
 -15  20 -20   17.00    4.00
  15 -21  21  184.08   11.00
 -15  21 -21  195.68   12.10
  15 -22  22   44.50    4.90
 -15  22 -22   40.90    5.40
  15 -23  23    4.70    2.00
 -15  23 -23    4.10    2.20
  15 -24  24  234.68   11.50
 -15  24 -24  240.58   12.60
  15 -25  25   14.00    2.50
 -15  25 -25   16.10    2.90
  13  12 -11   16.00    4.10
  13  11 -10  262.97   14.50
  13  10  -9  435.66   20.00
  13  10  -9  387.16   21.90
  13   9  -8    6.40    2.20
  13   9  -8    1.50    3.20
  13   8  -7   84.69    7.50
  13   8  -7  103.59    7.40
  13   7  -6  157.28    9.30
  13   7  -6  145.39    9.60
  13   6  -5   95.59    7.20
  13   6  -5  101.49    7.00
  13   5  -4  402.86   17.80
  13   4  -3  348.07   15.60
  13   3  -2    5.60    1.80
  13   2  -1  108.89    6.50
  13   1   0  872.71   33.10
  13   0   1  145.39    7.70
  13  -1   2   22.60    2.70
 -13   1  -2   20.40    1.50
 -13   1  -2   15.70    1.40
  13  -2   3  162.18    8.00
 -13   2  -3  148.19    6.60
 -13   2  -3  161.18    6.60
  13  -3   4  697.83   26.20
 -13   3  -4  668.23   24.90
  13  -4   5  136.89    7.20
 -13   4  -5  138.19    6.40
 -13   5  -6   21.70    2.30
 -13   6  -7  634.64   24.00
 -13   7  -8  953.70   35.30
 -13   8  -9 5252.37  182.98
 -13   9 -10  100.39    6.10
 -13  10 -11  368.26   15.90
 -13  11 -12  420.56   18.00
  13 -12  13  258.17   13.50
 -13  12 -13  272.47   12.60
 -13  12 -13  223.98   13.50
  13 -13  14 3008.40  105.69
  13 -13  14 2891.81  104.59
 -13  13 -14 2918.21  104.19
 -13  13 -14 2784.02  104.59
  13 -14  15   19.30    4.00
  13 -14  15   25.50    3.90
 -13  14 -15   18.60    3.60
 -13  14 -15   11.70    3.10
 -13  14 -15   21.60    3.60
  13 -15  16  607.54   26.60
  13 -15  16  591.64   25.90
 -13  15 -16  601.84   26.80
 -13  15 -16  607.34   26.40
 -13  15 -16  599.34   25.70
  13 -16  17  169.38   11.00
  13 -16  17  165.28   10.50
 -13  16 -17  164.98   10.40
 -13  16 -17  159.08   11.00
 -13  16 -17  171.48   10.70
  13 -17  18   16.70    4.10
 -13  17 -18    7.70    3.10
 -13  17 -18   16.50    3.50
 -13  17 -18   14.70    3.30
  13 -18  19   82.99    7.20
 -13  18 -19   62.69    6.90
 -13  18 -19   89.79    7.30
  13 -19  20   64.69    6.50
 -13  19 -20   74.99    7.40
 -13  19 -20   71.09    6.60
  13 -20  21   12.00    3.30
 -13  20 -21   18.30    3.90
  13 -21  22   21.20    4.00
 -13  21 -22   21.10    4.20
  13 -22  23  217.58   12.00
 -13  22 -23  211.58   12.60
  13 -23  24  118.19    7.70
 -13  23 -24   99.59    7.70
  13 -24  25   71.79    5.40
 -13  24 -25   62.39    5.70
  13 -25  26   84.49    5.30
 -13  25 -26   72.29    5.50
  11  13 -11  148.49   10.10
  11  12 -10  110.29    8.30
  11  11  -9   93.09    7.40
  11  10  -8  122.89    8.20
  11   9  -7  469.45   20.80
  11   9  -7  483.75   21.60
  11   8  -6   12.00    2.90
  11   7  -5  350.86   15.80
  11   6  -4 1242.08   46.40
  11   5  -3   12.90    2.50
  11   4  -2  161.78    8.30
  11   3  -1   10.30    2.20
  11   2   0 1419.96   51.49
  11   1   1  317.27   13.30
  11   0   2   16.50    2.30
 -11   0  -2   18.10    1.30
  11  -1   3  129.59    6.50
 -11   1  -3  124.29    5.30
  11  -2   4  171.88    8.10
 -11   2  -4  172.98    7.10
  11  -3   5  213.58    9.40
 -11   3  -5  200.58    8.50
 -11   4  -6  218.98    9.20
 -11   5  -7 1192.58   42.90
 -11   6  -8  149.49    7.20
 -11   7  -9 2540.15   89.69
 -11   8 -10 1262.17   46.10
 -11   9 -11   83.69    5.40
 -11  10 -12  266.37   12.30
 -11  11 -13  289.07   13.40
  11 -12  14 2218.48   81.49
 -11  12 -14 2248.77   80.79
  11 -13  15    4.00    2.20
  11 -13  15   10.00    2.90
 -11  13 -15    7.10    2.20
 -11  13 -15    6.00    2.50
 -11  13 -15    6.00    2.70
  11 -14  16  118.39    8.20
  11 -14  16  118.59    8.50
 -11  14 -16  124.59    8.70
 -11  14 -16  108.79    8.00
 -11  14 -16  119.29    7.90
  11 -15  17  370.36   17.90
  11 -15  17  360.26   18.10
 -11  15 -17  360.46   18.00
 -11  15 -17  366.56   17.50
 -11  15 -17  383.56   18.60
  11 -16  18  512.05   23.30
 -11  16 -18  515.35   23.10
[truncated: 1,609,197 more chars]
